# Supplementary material for: Photochemistry of Sodium Pyruvate Clusters
Source: J Phys Chem A. 2026 Jun 16;130(26):4995–5004. doi: 10.1021/acs.jpca.6c02410 (PMC13339629; doi:10.1021/acs.jpca.6c02410)
Supplement: Supplementary file 2 [file jp6c02410_si_002.xlsx]

## Sheet: Figure_1
a)								b), c)																					d)								e), f)
Data points					6-point average			Data points												6-point average									Data points					6-point average			Data points								6-point average
	NanPyrn-1+	NanPyrn-2+	Detection limit		NanPyrn-1+	NanPyrn-2+			Na2+	Na2CH3+	Na2O+	Na2CH3CO+	Na2CO2+	Na3(CH2COCOO)+	NanPyrn-2+; n = 4,5	NanPyrn-1+; n = 2 - 4	Na4Pyr2CO2+	Detection limit		Na2+	Na2O+	Na2CH3CO+	Na2CO2+	Na3(CH2COCOO)+	NanPyrn-2+; n = 4,5	NanPyrn-1+; n = 2 - 4	Na4Pyr2CO2+			NanPyrn-1+	NanPyrn-2+	Detection limit		NanPyrn-1+	NanPyrn-2+			Na2+	Na2O+	Na3(CH2COCOO)+	NanPyrn-1+	Na4Pyr2CO2+	Detection limit		Na2+	Na2O+	Na3(CH2COCOO)+	NanPyrn-1+	Na4Pyr2CO2+
wavelength	σ / 10-18 cm2	σ / 10-18 cm2	σ / 10-18 cm2		σ / 10-18 cm2	σ / 10-18 cm2		wavelength	σ / 10-19 cm2	σ / 10-19 cm2	σ / 10-19 cm2	σ / 10-19 cm2	σ / 10-19 cm2	σ / 10-19 cm2	σ / 10-19 cm2	σ / 10-19 cm2	σ / 10-19 cm2	σ / 10-19 cm2		σ / 10-19 cm2	σ / 10-19 cm2	σ / 10-19 cm2	σ / 10-19 cm2	σ / 10-19 cm2	σ / 10-19 cm2	σ / 10-19 cm2	σ / 10-19 cm2		wavelength	σ / 10-18 cm2	σ / 10-18 cm2	σ / 10-18 cm2		σ / 10-18 cm2	σ / 10-18 cm2		wavelength	σ / 10-19 cm2	σ / 10-19 cm2	σ / 10-19 cm2	σ / 10-19 cm2	σ / 10-19 cm2	σ / 10-19 cm2		σ / 10-19 cm2	σ / 10-19 cm2	σ / 10-19 cm2	σ / 10-19 cm2	σ / 10-19 cm2
220	3.63586	0.35258	0.07329		4.50235	0.46855		284	0	0	0	0	0	0	0	0.80391	0	0.02418		0	0	0	0	0	0	0.75835	0		222	4.33594	0.253	0.14108		4.56574	0.19276		284	0.03749	0	0	1.78651	0	0.03197		0.02703	0	0	1.78272	0
222	5.81142	0.58593	0.13441		4.53713	0.41128		286	0	0	0	0	0	0	0	0.58315	0	0.0285		0	0	0	0	0	0	0.68134	0		224	4.04937	0	0.24227		3.74994	0.09036		286	0.05381	0	0	1.60484	0	0.04183		0.04268	0	0	1.57636	0
224	5.36263	0.43626	0.10519		4.43321	0.36052		288	0	0	0	0	0	0	0	0.72494	0	0.02757		0	0	0	0	0	0	0.67063	0		226	3.23128	0	0.31377		3.01247	0.01807		288	0	0	0	1.45062	0	0.04626		0.05154	0	0	1.47918	0
226	2.35251	0.17432	0.05243		4.19057	0.31628		290	0	0	0	0	0	0	0	0.71986	0	0.03044		0	0	0	0	0	0	0.72622	0		228	2.01666	0	0.35113		2.35332	-0.0241		290	0.0559	0	0	1.39951	0	0.04595		0.05361	0	0	1.49117	0
228	4.00145	0.24305	0.14377		3.37402	0.24833		292	0	0	0	0	0	0	0	0.83995	0	0.03285		0	0	0	0	0	0	0.9069	-0.002		230	1.92244	0	0.46779		1.6003	0		292	0.08309	0	0	1.71704	0	0.04256		0.05025	0	0	1.66006	0
230	3.5288	0.26384	0.17503		3.08222	0.19456		294	0	0	0	0	0	0	0	1.07217	0	0.03002		0	0	0	0	0	0	1.01935	0.000646734		232	0.98658	0	0.33839		1.18549	0		294	0.04982	0	0	1.85738	0	0.04428		0.05211	0	0	1.86463	0
232	2.69948	0.24919	0.16866		3.07836	0.20264		296	0	0	0	0	0	0	0	1.26789	0	0.02626		0	0	0	0	0	0	1.16716	0.00732		234	1.02757	0	0.30681		1.16787	0		296	0	0	0	2.15077	0	0.02918		0.02834	0	0	2.05526	0
234	2.50353	0	0.16862		2.43267	0.13789		298	0	0	0	0	0	0	0	1.19962	0.02104	0.01875		0	0	0	0	0	0	1.35532	0.01501		236	1.27404	0	0.39175		1.1715	0		298	0.02646	0	0	2.14693	0	0.01998		0.00474	0	0	2.24326	0
236	2.01173	0.18251	0.15507		2.10416	0.07131		300	0	0	0	0	0	0	0	1.52726	0.02477	0.01475		0	0	0	0	0	0	1.52043	0.02127		238	1.56025	0	0.37257		1.42275	0		300	0	0	0	2.39467	0	0.0189		0.00555	0	0	2.41416	0
238	1.88963	0	0.15718		1.76186	0.02841		302	0	0	0	0	0	0	0	1.82879	0.02343	0.01264		0	0	0	0	0	0	1.6863	0.02608		240	1.32306	0	0.27005		1.35705	0		302	0	0	0	2.72844	0	0.01613		0.01418	0	0	2.56264	-0.00182
240	1.47918	0	0.12685		1.38994	0.02607		304	0	0	0	0	0	0	0	1.86478	0.02547	0.01165		0	0	0	0	0	0	1.99461	0.02891		242	1.46388	0	0.25935		1.40227	0		304	0.03446	0	0	2.75805	0	0.01411		0.01773	0	0	2.87746	0.000237627
242	0.86606	0	0.08542		1.11588	-0.01738		306	0	0	0	0	0	0	0	2.09304	0.035	0.00659		-0.000765066	0	0	0	0	0	2.16753	0.03416		244	1.06386	0	0.22994		1.48731	0		306	0.02295	0	0	3.16463	0	0.01298		0.02601	0	0	3.37107	0.00676
244	0.94185	0	0.09668		0.83959	0		308	0	0	0	0	0	0	0	2.54182	0.04289	0.00562		0.000192816	-0.000516429	0	-0.000396471	0	-0.000523748	2.3279	0.04046		246	1.93337	0	0.15872		1.45139	0		308	0.02858	0	0	3.91649	0.01907	0.01164		0.02855	0	0	3.89499	0.01532
246	0.77669	0	0.08415		0.68772	0		310	0	0	0	0	0	0	0	2.25283	0.04126	0.00524		0.00284	-5.74849e-05	0	0.000594706	0	0.000785622	2.33614	0.04121		248	1.52692	0	0.1705		1.47853	0		310	0.01974	0	0	4.4389	0.02611	0.01111		0.02354	0	0	4.01643	0.02172
248	0.56528	0	0.0556		0.68076	0		312	0.00803	0	0	0	0	0	0	2.3815	0.04115	0.0048		0.00587	0.00178	0	0.00119	0	0.00157	2.25837	0.03877		250	1.01321	0	0.14994		1.46439	0		312	0.02591	0	0	4.05994	0.02541	0.00843		0.02211	0	-0.00101	3.95822	0.02636
250	0.58609	0	0.05923		0.6189	0		314	0.01003	0	0.00542	0	0.00416	0	0.0055	2.03164	0.03047	0.00301		0.00786	0.00462	0	0.00139	0	0.00128	2.22868	0.03578		252	1.69214	0	0.11846		1.45084	0		314	0.01887	0	0	3.11948	0.02235	0.01068		0.01763	-0.00126	0.00152	3.71572	0.02666
252	0.71774	0	0.07633		0.58096	0		316	0.00931	0	0.00874	0	0	0	0	2.4476	0.03651	0.003		0.01154	0.00821	0	0.00119	0	0.00241	2.49287	0.03491		254	1.32952	0	0.10432		1.36629	0		316	0.01367	0	0	3.96103	0.03033	0.00615		0.01651	0.00189	0.00304	3.70496	0.02745
254	0.54214	0	0.05238		0.58502	0		318	0.01048	0	0.0107	0	0	0	0	2.86686	0.03624	0.00282		0.01374	0.01141	0	0.000279963	0	0.002	2.82243	0.03532		256	1.65775	0	0.08985		1.35207	0		318	0.0148	0	0.01064	3.97529	0.03166	0.00559		0.01785	0.00254	0.00355	4.11567	0.03192
256	0.43835	0	0.04508		0.51255	0		320	0.02031	0	0.01277	0	0	0	0.00585	3.33459	0.03724	0.00308		0.01515	0.01185	0	0.000756446	0	0.00177	3.22699	0.03787		258	0.56046	0	0.09135		1.06164	0		320	0.0229	0.01324	0	4.67089	0.03307	0.00577		0.02122	0.00628	0.00304	4.55553	0.03577
258	0.52545	0	0.05833		0.42008	0		322	0.01542	0	0.01195	0	0	0	0	3.40828	0.03762	0.00294		0.01502	0.01112	0	0.000944231	-0.000403617	0.00311	3.44292	0.03759		260	1.19053	0	0.06011		0.8371	-0.0028		322	0.02894	0	0	4.90322	0.04156	0.00618		0.02269	0.00751	0.00152	4.68217	0.03725
260	0.32515	0	0.03774		0.3727	0		324	0.01135	0	0.00828	0	0.0033	0	0.00481	3.52337	0.03824	0.00179		0.01349	0.00971	0	0.0011	0.000139076	0.00414	3.52094	0.03748		262	0.58616	0	0.05599		0.59852	-0.00161		324	0.01993	0.01305	0	4.56882	0.03635	0.006		0.02435	0.00624	-0.00101	4.78528	0.03814
262	0.33347	0	0.03577		0.35628	0		326	0.01067	0.00307	0.0083	0	0	0	0.00361	3.53789	0.03595	0.00165		0.01191	0.0082	-0.000479329	0.000944231	0.00145	0.00285	3.50936	0.03664		264	0.5406	0	0.05712		0.73494	0.01205		326	0.02009	0	0	4.82588	0.03747	0.00597		0.0248	0.00247	0	4.84696	0.03727
264	0.31443	0	0.03743		0.33033	0		328	0.01361	0	0.00797	0	0	0.00424	0.00469	3.51174	0.03524	0.00242		0.01356	0.00815	0.000412048	0.000472115	0.00306	0.00363	3.56967	0.03498		266	0.78512	0.0294	0.02735		0.90699	0.03483		328	0.03027	0	0	4.95837	0.03593	0.00602		0.02357	0.00186	-0.00191	5.0492	0.03636
266	0.38851	0	0.05778		0.32147	0		330	0.01677	0	0.00816	0	0	0.0049	0	3.60303	0.03352	0.00274		0.01506	0.00884	0.0019	-0.000314744	0.00489	0.00355	3.66618	0.03293		268	1.32107	0.061	0.04659		1.13184	0.04023		330	0.02613	0	0	5.40133	0.03568	0.00591		0.02583	-0.00124	0.00127	5.17126	0.03648
268	0.27755	0	0.03394		0.28181	0		332	0.01519	0	0.00912	0.00503	0	0.00485	0.00536	3.82202	0.03094	0.00229		0.01428	0.0074	0.0026	0	0.00495	0.00336	3.75474	0.03236		270	1.49596	0.05322	0.04336		1.21585	0.04493		332	0.02024	0	0	5.36498	0.03943	0.00614		0.0266	0	0.00673	5.37289	0.03822
270	0.1766	0	0.02697		0.22456	0		334	0.01202	0.00307	0.00586	0.00322	0	0.00467	0.00435	3.8421	0.03054	0.0012		0.01288	0.00497	0.00251	0	0.00264	0.00253	3.76712	0.03078		272	0.7422	0	0.03268		1.08324	0.03224		334	0.02843	0	0.02006	5.01676	0.03551	0.00559		0.02292	0	0.01213	5.46315	0.03844
272	0.2002	0	0.03921		0.17761	0		336	0.00967	0	0	0	0	0	0	3.66361	0.03153	0.00347		0.01153	0.00173	0.00164	0	0.00192	0.00201	3.70735	0.02889		274	0.92069	0.03893	0.0354		0.87772	0.01477		336	0.02464	0	0.01677	5.77163	0.04109	0.00662		0.02271	-0.00105	0.01608	5.19911	0.03529
274	0.14619	0	0.02547		0.15608	0		338	0.01393	0	0	0	0	0	0	3.51282	0.02486	0.0033		0.01281	0.000680592	-0.000189108	0	0.00279	0.000111219	3.59291	0.02653		276	0.6774	0	0.02938		0.63484	0.00605		338	0.01745	0	0.01462	4.88549	0.02833	0.00549		0.02587	0.00157	0.01916	4.87024	0.03027
276	0.18103	0	0.02731		0.14887	0		340	0.01395	0	0	0	0	0.00625	0	3.51154	0.0234	0.00273		0.01473	0.000411261	-0.000306945	0	0.00278	-0.000414325	3.46151	0.0238		278	0.68623	0	0.03441		0.59551	0.00556		340	0.02862	0	0.01503	4.07732	0.02229	0.00472		0.02518	0.00235	0.01351	4.50763	0.0253
278	0.1035	0	0.01746		0.15418	0		342	0.01763	0	0.00499	0	0	0.0056	0	3.35759	0.02114	0.00267		0.01564	0.00234	0	0	0.00434	0	3.29902	0.02076		280	0.21733	0	0.02984		0.41111	-0.00371		342	0.03259	0.01098	0.0164	4.07898	0.02169	0.00508		0.02739	0.00484	0.01152	3.98841	0.02008
280	0.15912	0	0.02069		0.14595	0		344	0.01437	0	0	0	0	0	0	3.07231	0.01983	0.00342		0.01501	0.00279	0	0	0.00387	0	3.08906	0.01946		282	0.46917	0	0.02349		0.29888	0		344	0.02049	0	0	3.78719	0.01781	0.00617		0.02631	0.0055	0.00797	3.60542	0.01839
282	0.18189	0	0.03112		0.12467	0		346	0.01287	0	0.00478	0	0	0.00481	0	2.81752	0.01654	0.00295		0.01437	0.0023	0	0	0.00181	0	2.91536	0.0174		284	0.17573	0	0.02271		0.26113	0		346	0.0252	0.00826	0.00886	3.15541	0.0153	0.00474		0.02095	0.00432	0.00387	3.13916	0.01396
284	0.05569	0	0.03208		0.11499	0		348	0.013	0	0	0	0	0	0	2.69529	0.01629	0.00399		0.01161	0.000890143	0	0	0.000840114	0	2.67699	0.01545		286	0.26925	0	0.03138		0.3346	0		348	0.01317	0	0	2.28142	0.00978	0.00577		0.01625	0.00132	0.00097089	2.40991	0.00811
286	0.08948	0	0.02388		0.0806	0		350	0.01065	0	0	0	0	0	0	2.64074	0.01283	0.00338		0.00953	0.000682475	0	0	0.000686723	0	2.49122	0.01308		288	0.43882	0	0.02733		0.32071	0		350	0.01408	0	0	1.75406	0	0.00585		0.01369	0.00118	0.00127	1.64258	0.00328
288	0.08046	0	0.02349		0.04681	0		352	0.00473	0	0	0	0	0	0	2.0388	0.01112	0.00199		0.00718	-0.000454983	0	0	-0.000457815	0	2.23391	0.01087		290	0.38641	0	0.02751		0.40964	0		352	0.01055	0	0	0.96085	0	0.0036		0.00918	-0.000787028	-0.000844118	0.98004	-6.02356e-05
290	0.05748	0	0.02819		0.08915	0		354	0.0052	0	0	0	0	0	0	2.009	0.00818	0.00241		0.00426	0	0	0	0	0	1.87159	0.00875		292	0.33877	0	0.02425		0.40137	0		354	0.0073	0	0	0.45239	0	0.00318		0.00861	0	0	0.56499	-0.000931281
292	0.07523	0	0.02336		0.12599	0		356	0.0031	0	0	0	0	0	0	1.45449	0.00709	0.00194		0.00199	0	0	0	0	0	1.452	0.00713		294	0.43795	0	0.02113		0.34156	-0.000803981		356	0.00501	0	0	0.2434	0	0.00331		0.00531	0	0	0.27163	0
294	0.2455	0	0.02233		0.15858	0		358	0	0	0	0	0	0	0	1.03615	0.0063	0.00218		0.00111	0	0	0	0	0	1.08074	0.00574		296	0.26909	0	0.0103		0.30931	0.000602986		358	0.00677	0	0	0.32375	0	0.0034		0.00418	0	0	0.19052	0
296	0.17897	0	0.00792		0.17525	0		360	0	0	0	0	0	0	0	0.67968	0.00381	0.00216		0.000776398	0	0	0	-0.000146312	0	0.68315	0.00414		298	0.23697	0	0.00819		0.27589	0.00301		360	0	0	0	0.09898	0	0.00296		0.00355	0	0	0.16954	0
298	0.14905	0	0.00753		0.18211	0		362	0.00203	0	0	0	0	0	0	0.4171	0.00291	0.00168		0.00162	0	0	0	4.38936	0	0.43569	0.00228		300	0.26629	0.00844	0.00815		0.24128	0.00643		362	0.00577	0	0	0.16386	0	0.00316		0.00367	0	0	0.14871	0
300	0.18614	0	0.0093		0.17918	0		364	0.00383	0	0	0	0	0	0	0.28166	0	0.00152		0.00301	0	0	0	7.02298e-05	0	0.26675	0.000775926										364	0.00395	0	0	0.12332	0	0.00302		0.00464	0	0	0.11561	0
								366	0.00313	0	0	0	0	0.00154	0	0.1608	0	0.00139		0.00343	0	0	0	0.00104	0	0.16543	5.38051e-05										366	0.00644	0	0	0.12677	0	0.00302		0.00678	0	0	0.12318	0
								368	0.00317	0	0	0	0	0.00184	0	0.1101	0	0.00138		0.00292	0	0	0	0.00105	0	0.10591	-0.000277521										368	0.00828	0	0	0.11139	0	0.00308		0.00681	0	0	0.10304	0
								370	0.00206	0	0	0	0	0	0	0.0672	0	0.00127		0.00238	0	0	0	0.000746191	0	0.06594	0										370	0.00741	0	0	0.08139	0	0.00308		0.00777	0	0	0.1086	0
								372	0.00206	0	0	0	0	0	0	0.04786	0	0.00205		0.00244	0	0	0	0.00011705	0	0.04741	0										372	0.0078	0	0	0.12332	0	0.00477		0.00901	0	-0.000665069	0.11412	0
								374	0.00279	0	0	0	0	0	0	0.03444	0	0.00192		0.00232	-0.000189734	0	0	-0.000175574	0	0.03248	0										374	0.01084	0	0	0.13852	0	0.00446		0.01077	0	0.000341122	0.12419	0
								376	0.00296	0	0	0	0	0	0	0.02792	0	0.00219		0.00274	0.0002846	0	0	0	0	0.02709	0										376	0.01458	0	0	0.12332	0	0.00526		0.01392	0	0.00204	0.12827	0
								378	0.00217	0	0	0	0	0	0	0.02089	0	0.00195		0.00303	0.000569201	0	0	0	0	0.02546	0										378	0.01531	0	0.00698	0.1184	0	0.00482		0.0156	0	0.0052	0.12191	0
								380	0.00368	0	0.00199	0	0	0	0	0.02893	0	0.00196		0.00302	0.000664068	0	0	0	0	0.02564	0										380	0.0178	0	0.00689	0.10909	0	0.00617		0.0168	0	0.00785	0.11563	0
								382	0.00299	0	0	0	0	0	0	0.02731	0	0.00174		0.0026	0.000569201	0	0	0	0	0.02091	0										382	0.0143	0	0.00983	0.12285	0	0.00582		0.01547	0	0.00773	0.1024	0
								384	0.00234	0	0	0	0	0	0	0.0211	0	0.00136		0.00278	0.0002846	0	0	0	0	0.02462	0										384	0.01678	0	0.00522	0.10029	0	0.00439		0.0151	0	0.00487	0.11084	0
								386	0.00178	0	0	0	0	0	0	0.01569	0	0.00155		0.00274	-0.000189734	0	0	0	0	0.02892	0										386	0.01092	0	0	0.08835	0	0.00526		0.01395	0	0.00224	0.11915	0
								388	0.0042	0	0	0	0	0	0	0.05303	0	0.00205		0.00298	0	0	0	0	0	0.039	0										388	0.01613	0	0	0.16974	0	0.00621		0.01293	0	-0.00019036	0.11744	0
								390	0.00295	0	0	0	0	0	0	0.04633	0	0.00137		0.00293	0	0	0	0	0	0.04909	0										390	0.01148	0	0	0.12068	0	0.00433		0.01303	0	-0.000497132	0.14513	0
								392	0.00231	0	0	0	0	0	0	0.0552	0	0.00137		0.00259	0	0	0	0	0	0.05256	0										392	0.01137	0	0	0.12441	0	0.00655		0.01241	0	0	0.15082	0
								394	0.0016	0	0	0	0	0	0	0.04928	0	0.00136		0.00202	0	0	0	0	0	0.05061	0										394	0.01578	0	0	0.2022	0	0.00803		0.01215	0	0	0.14407	0
								396	0.00187	0	0	0	0	0	0	0.04769	0	0.00124		0.00168	0	0	0	0	0	0.05972	0										396	0.00915	0	0	0.11647	0	0.00818		0.01583	0	0	0.16324	0
								398	0.00191	0	0	0	0	0	0	0.06353	0	0.00142		0.00118	0	0	0	0	0	0.05455	0										398	0.01825	0	0	0.16138	0	0.00843		0.01492	0	0	0.15856	0
								400	0	0	0	0	0	0	0	0.06152	0	0.00143		0.00066218	0	0	0	0	0	0.04335	0										400	0.01768	0	0	0.17097	0	0.00696		0.01091	0	0	0.14375	0
								402	0	0	0	0	0	0	0	0.00706	0	0.00332		9.48668e-05	0	0	0	0	0	0.02643	0										402	0	0	0	0.10676	0	0.01346		0.00679	0	0	0.12784	0
								404	0	0	0	0	0	0	0	0.00652	0	0.00167		-0.000130973	0	0	0	0	0	0.01601	0										404	0	0	0	0.1013	0	0.01333		0.00379	0	0	0.09483	0
								406	0	0	0	0	0	0	0	0.00403	0	0.00177		-0.000133805	0	0	0	0	0	0.00631	0										406	0	0	0	0.01783	0	0.01567		0.000609726	0	0	0.04612	0
								408	0	0	0	0	0	0	0	0.00495	0	0.00177		8.63713e-05	0	0	0	0	0	-0.00264	0										408	0	0	0	0.000486177	0	0.01675		-0.00274	0	0	-0.01828	0

## Sheet: Figure_2
Na4Pyr3+																			Na5Pyr4+
iso 1			iso 2			iso 3				iso 1			iso 2			iso 3			iso 1			iso 2			iso 3			iso 1			iso 2			iso 3
wavelength	cross section / cm2		wavelength	cross section / cm2		wavelength	cross section / cm2			wavelength	f		wavelength	f		wavelength	f		wavelength	cross section / cm2		wavelength	cross section / cm2		wavelength	cross section / cm2		wavelength	f		wavelength	f		wavelength	f
200	2.69471e-17		200	1.0983e-17		200	1.40139e-17			389.69	0		381.269	0		377.95	0		200	1.73706e-17		200	3.09973e-17		200	2.17116e-17		385.672	0		382.866	0		390.914	0
200.083	2.67985e-17		200.083	1.0707e-17		200.083	1.38055e-17			389.69	3.6e-05		381.269	9.7e-05		377.95	2.7e-05		200.083	1.75525e-17		200.083	3.08672e-17		200.083	2.17252e-17		385.672	2.8e-05		382.866	4.5e-05		390.914	4.4e-05
200.167	2.66446e-17		200.167	1.04363e-17		200.167	1.35988e-17			389.69	0		381.269	0		377.95	0		200.167	1.77297e-17		200.167	3.0731e-17		200.167	2.17337e-17		385.672	0		382.866	0		390.914	0
200.25	2.64856e-17		200.25	1.01709e-17		200.25	1.33937e-17			389.69	0		381.269	0		377.95	0		200.25	1.79021e-17		200.25	3.05889e-17		200.25	2.17372e-17		385.672	0		382.866	0		390.912	0
200.333	2.63215e-17		200.333	9.91092e-18		200.333	1.31906e-17			389.69	3e-06		381.269	3.4e-05		377.95	7e-06		200.333	1.80696e-17		200.333	3.04411e-17		200.333	2.17357e-17		385.672	8.7e-05		382.866	7.1e-05		390.912	6e-05
200.417	2.61523e-17		200.417	9.65633e-18		200.417	1.29893e-17			389.69	0		381.269	0		377.95	0		200.417	1.82319e-17		200.417	3.02876e-17		200.417	2.17293e-17		385.672	0		382.866	0		390.912	0
200.5	2.59783e-17		200.5	9.40716e-18		200.5	1.279e-17			389.689	0		381.268	0		377.949	0		200.5	1.83891e-17		200.5	3.01287e-17		200.5	2.17182e-17		385.672	0		382.865	0		390.912	0
200.584	2.57996e-17		200.584	9.16342e-18		200.584	1.25928e-17			389.689	0.000575		381.268	0.000177		377.949	0.0005		200.584	1.85409e-17		200.584	2.99645e-17		200.584	2.17023e-17		385.672	0.000351		382.865	0.00042		390.912	0.000391
200.667	2.56162e-17		200.667	8.92513e-18		200.667	1.23978e-17			389.689	0		381.268	0		377.949	0		200.667	1.86872e-17		200.667	2.97952e-17		200.667	2.16818e-17		385.672	0		382.865	0		390.912	0
200.75	2.54282e-17		200.75	8.69228e-18		200.75	1.22049e-17			374.563	0		379.71	0		376.129	0		200.75	1.8828e-17		200.75	2.96209e-17		200.75	2.16568e-17		385.043	0		381.677	0		383.693	0
200.834	2.52358e-17		200.834	8.46487e-18		200.834	1.20143e-17			374.563	3.2e-05		379.71	1.1e-05		376.129	2.7e-05		200.834	1.89631e-17		200.834	2.94418e-17		200.834	2.16274e-17		385.043	4.2e-05		381.677	2.9e-05		383.693	3.3e-05
200.917	2.50391e-17		200.917	8.24289e-18		200.917	1.18261e-17			374.563	0		379.71	0		376.129	0		200.917	1.90923e-17		200.917	2.92582e-17		200.917	2.15936e-17		385.043	0		381.677	0		383.693	0
201	2.48382e-17		201	8.02632e-18		201	1.16402e-17			374.563	0		379.71	0		376.129	0		201	1.92157e-17		201	2.907e-17		201	2.15557e-17		385.043	0		381.677	0		383.693	0
201.084	2.46333e-17		201.084	7.81515e-18		201.084	1.14568e-17			374.563	3.5e-05		379.71	4.2e-05		376.129	3.1e-05		201.084	1.93331e-17		201.084	2.88776e-17		201.084	2.15136e-17		385.043	0.000123		381.677	3.3e-05		383.693	1e-06
201.167	2.44245e-17		201.167	7.60934e-18		201.167	1.12759e-17			374.563	0		379.71	0		376.129	0		201.167	1.94444e-17		201.167	2.8681e-17		201.167	2.14675e-17		385.043	0		381.677	0		383.693	0
201.25	2.42118e-17		201.25	7.40886e-18		201.25	1.10975e-17			374.561	0		379.708	0		376.128	0		201.25	1.95496e-17		201.25	2.84805e-17		201.25	2.14175e-17		385.042	0		381.675	0		383.692	0
201.334	2.39955e-17		201.334	7.21368e-18		201.334	1.09217e-17			374.561	0.000437		379.708	0.000591		376.128	0.00042		201.334	1.96486e-17		201.334	2.82761e-17		201.334	2.13637e-17		385.042	0.000253		381.675	0.000416		383.692	0.000502
201.417	2.37757e-17		201.417	7.02375e-18		201.417	1.07485e-17			374.561	0		379.708	0		376.128	0		201.417	1.97414e-17		201.417	2.80682e-17		201.417	2.13062e-17		385.042	0		381.675	0		383.692	0
201.5	2.35525e-17		201.5	6.83903e-18		201.5	1.05779e-17			363.684	0		367.532	0		361.371	0		201.5	1.98278e-17		201.5	2.78567e-17		201.5	2.12453e-17		383.605	0		368.023	0		376.039	0
201.584	2.3326e-17		201.584	6.65948e-18		201.584	1.04101e-17			363.684	1.9e-06		367.532	2.2e-05		361.371	7.3e-06		201.584	1.99078e-17		201.584	2.7642e-17		201.584	2.11808e-17		383.605	4.4e-05		368.023	2.5e-05		376.039	3.7e-05
201.667	2.30964e-17		201.667	6.48503e-18		201.667	1.02449e-17			363.684	0		367.532	0		361.371	0		201.667	1.99815e-17		201.667	2.74241e-17		201.667	2.11131e-17		383.605	0		368.023	0		376.039	0
201.751	2.28639e-17		201.751	6.31564e-18		201.751	1.00825e-17			363.684	0		367.532	0		361.37	0		201.751	2.00487e-17		201.751	2.72033e-17		201.751	2.10422e-17		383.605	0		368.023	0		376.039	0
201.834	2.26285e-17		201.834	6.15123e-18		201.834	9.92276e-18			363.684	3.2e-06		367.532	4.2e-05		361.37	1.5e-06		201.834	2.01095e-17		201.834	2.69796e-17		201.834	2.09682e-17		383.605	1e-06		368.023	8e-05		376.039	1.8e-05
201.917	2.23903e-17		201.917	5.99175e-18		201.917	9.76583e-18			363.684	0		367.532	0		361.37	0		201.917	2.01638e-17		201.917	2.67532e-17		201.917	2.08912e-17		383.605	0		368.023	0		376.039	0
202.001	2.21497e-17		202.001	5.83713e-18		202.001	9.61167e-18			363.681	0		367.531	0		361.368	0		202.001	2.02116e-17		202.001	2.65244e-17		202.001	2.08114e-17		383.603	0		368.022	0		376.037	0
202.084	2.19066e-17		202.084	5.68731e-18		202.084	9.4603e-18			363.681	3.06e-05		367.531	0.00036		361.368	2.25e-05		202.084	2.0253e-17		202.084	2.62932e-17		202.084	2.0729e-17		383.603	0.000558		368.022	0.000303		376.037	0.000418
202.167	2.16612e-17		202.167	5.5422e-18		202.167	9.31173e-18			363.681	0		367.531	0		361.368	0		202.167	2.02879e-17		202.167	2.60598e-17		202.167	2.06439e-17		383.603	0		368.022	0		376.037	0
202.251	2.14138e-17		202.251	5.40174e-18		202.251	9.16595e-18			333.262	0		326.503	0		324.584	0		202.251	2.03163e-17		202.251	2.58243e-17		202.251	2.05564e-17		383.305	0		365.425	0		368.086	0
202.334	2.11643e-17		202.334	5.26584e-18		202.334	9.02297e-18			333.262	0.000106267		326.503	0.000170202		324.584	4.2512e-05		202.334	2.03383e-17		202.334	2.5587e-17		202.334	2.04665e-17		383.305	4.4e-05		365.425	0.00011		368.086	3e-05
202.417	2.0913e-17		202.417	5.13444e-18		202.417	8.88278e-18			333.262	0		326.503	0		324.584	0		202.417	2.03539e-17		202.417	2.53479e-17		202.417	2.03744e-17		383.305	0		365.425	0		368.086	0
202.501	2.06599e-17		202.501	5.00744e-18		202.501	8.74538e-18			320.496	0		324.034	0		321.234	0		202.501	2.03632e-17		202.501	2.51072e-17		202.501	2.02802e-17		383.305	0		365.425	0		368.086	0
202.584	2.04053e-17		202.584	4.88477e-18		202.584	8.61077e-18			320.496	0.000201974		324.034	0.000265558		321.234	0.00013686		202.584	2.03661e-17		202.584	2.4865e-17		202.584	2.0184e-17		383.305	6e-06		365.425	1.4e-05		368.086	7.5e-05
202.668	2.01493e-17		202.668	4.76634e-18		202.668	8.47893e-18			320.496	0		324.034	0		321.234	0		202.668	2.03628e-17		202.668	2.46215e-17		202.668	2.0086e-17		383.305	0		365.425	0		368.086	0
202.751	1.9892e-17		202.751	4.65208e-18		202.751	8.34985e-18			311.326	0		314.758	0		310.009	0		202.751	2.03532e-17		202.751	2.43768e-17		202.751	1.99861e-17		383.303	0		365.425	0		368.084	0
202.834	1.96336e-17		202.834	4.54188e-18		202.834	8.22351e-18			311.326	6.3804e-05		314.758	0.000109604		310.009	0.00059444		202.834	2.03376e-17		202.834	2.4131e-17		202.834	1.98847e-17		383.303	0.000499		365.425	0.000244		368.084	0.000321
202.918	1.93741e-17		202.918	4.43567e-18		202.918	8.09991e-18			311.326	0		314.758	0		310.009	0		202.918	2.03158e-17		202.918	2.38844e-17		202.918	1.97817e-17		383.303	0		365.425	0		368.084	0
203.001	1.91138e-17		203.001	4.33335e-18		203.001	7.97901e-18			266.317	0		267.783	0		264.69	0		203.001	2.0288e-17		203.001	2.36369e-17		203.001	1.96773e-17		329.814	0		327.916	0		333.892	0
203.084	1.88528e-17		203.084	4.23484e-18		203.084	7.8608e-18			266.317	1.68e-07		267.783	2.81e-07		264.69	2.87e-07		203.084	2.02544e-17		203.084	2.33888e-17		203.084	1.95716e-17		329.814	0.000362368		327.916	0.000196116		333.892	0.000686135
203.168	1.85911e-17		203.168	4.14005e-18		203.168	7.74525e-18			266.317	0		267.783	0		264.69	0		203.168	2.02149e-17		203.168	2.31401e-17		203.168	1.94647e-17		329.814	0		327.916	0		333.892	0
203.251	1.8329e-17		203.251	4.04889e-18		203.251	7.63234e-18			266.317	0		267.783	0		264.69	0		203.251	2.01696e-17		203.251	2.28911e-17		203.251	1.93566e-17		329.181	0		325.606	0		328.334	0
203.334	1.80666e-17		203.334	3.96127e-18		203.334	7.52205e-18			266.317	3.2e-08		267.783	6e-09		264.69	3e-09		203.334	2.01188e-17		203.334	2.26417e-17		203.334	1.92476e-17		329.181	0.00113		325.606	0.000196096		328.334	5.5272e-05
203.418	1.78039e-17		203.418	3.87709e-18		203.418	7.41434e-18			266.317	0		267.783	0		264.69	0		203.418	2.00624e-17		203.418	2.23921e-17		203.418	1.91376e-17		329.181	0		325.606	0		328.334	0
203.501	1.75412e-17		203.501	3.79628e-18		203.501	7.30918e-18			266.295	0		267.779	0		264.685	0		203.501	2.00006e-17		203.501	2.21425e-17		203.501	1.90269e-17		328.261	0		315.913	0		321.6	0
203.585	1.72785e-17		203.585	3.71873e-18		203.585	7.20655e-18			266.295	6.44e-07		267.779	7.2e-07		264.685	5.42e-07		203.585	1.99335e-17		203.585	2.18929e-17		203.585	1.89154e-17		328.261	7.4123e-05		315.913	0.000251125		321.6	5.9397e-05
203.668	1.7016e-17		203.668	3.64436e-18		203.668	7.10641e-18			266.295	0		267.779	0		264.685	0		203.668	1.98612e-17		203.668	2.16435e-17		203.668	1.88032e-17		328.261	0		315.913	0		321.6	0
203.751	1.67538e-17		203.751	3.57308e-18		203.751	7.00872e-18			261.792	0		261.425	0		261.56	0		203.751	1.97839e-17		203.751	2.13944e-17		203.751	1.86906e-17		327.998	0		313.433	0		315.729	0
203.835	1.6492e-17		203.835	3.50479e-18		203.835	6.91346e-18			261.792	1.163e-06		261.425	2.33e-07		261.56	3.17e-07		203.835	1.97017e-17		203.835	2.11456e-17		203.835	1.85774e-17		327.998	7.5027e-05		313.433	8.5264e-05		315.729	0.00030445
203.918	1.62308e-17		203.918	3.43942e-18		203.918	6.82059e-18			261.792	0		261.425	0		261.56	0		203.918	1.96146e-17		203.918	2.08973e-17		203.918	1.84639e-17		327.998	0		313.433	0		315.729	0
204.001	1.59702e-17		204.001	3.37687e-18		204.001	6.73007e-18			261.762	0		261.424	0		261.56	0		204.001	1.9523e-17		204.001	2.06495e-17		204.001	1.835e-17		269.362	0		266.027	0		269.005	0
204.085	1.57103e-17		204.085	3.31706e-18		204.085	6.64186e-18			261.762	1.8e-07		261.424	2.2e-08		261.56	2.3e-08		204.085	1.94267e-17		204.085	2.04024e-17		204.085	1.82359e-17		269.362	2.4e-07		266.027	2.93e-07		269.005	2.19e-07
204.168	1.54514e-17		204.168	3.25989e-18		204.168	6.55594e-18			261.762	0		261.424	0		261.56	0		204.168	1.93262e-17		204.168	2.0156e-17		204.168	1.81217e-17		269.362	0		266.027	0		269.005	0
204.251	1.51934e-17		204.251	3.20528e-18		204.251	6.47225e-18			261.762	0		261.418	0		261.551	0		204.251	1.92214e-17		204.251	1.99105e-17		204.251	1.80073e-17		269.362	0		266.027	0		269.005	0
204.335	1.49365e-17		204.335	3.15315e-18		204.335	6.39077e-18			261.762	5e-09		261.418	7.73e-07		261.551	9.29e-07		204.335	1.91125e-17		204.335	1.96659e-17		204.335	1.78929e-17		269.362	2.6e-08		266.027	2.5e-08		269.005	3.7e-08
204.418	1.46808e-17		204.418	3.10341e-18		204.418	6.31145e-18			261.762	0		261.418	0		261.551	0		204.418	1.89997e-17		204.418	1.94223e-17		204.418	1.77785e-17		269.362	0		266.027	0		269.005	0
204.501	1.44264e-17		204.501	3.05598e-18		204.501	6.23425e-18			257.217	0		256.375	0		253.26	0		204.501	1.88831e-17		204.501	1.91798e-17		204.501	1.76641e-17		269.35	0		266.02	0		268.984	0
204.585	1.41734e-17		204.585	3.01078e-18		204.585	6.15914e-18			257.217	2.66e-07		256.375	3.18e-07		253.26	2.821e-06		204.585	1.87628e-17		204.585	1.89385e-17		204.585	1.75499e-17		269.35	1.01e-06		266.02	8.87e-07		268.984	1.248e-06
204.668	1.39219e-17		204.668	2.96772e-18		204.668	6.08608e-18			257.217	0		256.375	0		253.26	0		204.668	1.86392e-17		204.668	1.86984e-17		204.668	1.74358e-17		269.35	0		266.02	0		268.984	0
204.752	1.3672e-17		204.752	2.92673e-18		204.752	6.01503e-18			257.217	0		256.375	0		253.242	0		204.752	1.85122e-17		204.752	1.84596e-17		204.752	1.7322e-17		269.011	0		263.7	0		266.186	0
204.835	1.34237e-17		204.835	2.88772e-18		204.835	5.94595e-18			257.217	4.4e-08		256.375	1.4e-08		253.242	5.8e-08		204.835	1.8382e-17		204.835	1.82222e-17		204.835	1.72084e-17		269.011	2.2e-07		263.7	3.66e-07		266.186	2.92e-07
204.918	1.31772e-17		204.918	2.85062e-18		204.918	5.8788e-18			257.217	0		256.375	0		253.242	0		204.918	1.82489e-17		204.918	1.79862e-17		204.918	1.70952e-17		269.011	0		263.7	0		266.186	0
205.002	1.29325e-17		205.002	2.81536e-18		205.002	5.81355e-18			257.2	0		256.371	0		253.242	0		205.002	1.81129e-17		205.002	1.77518e-17		205.002	1.69822e-17		269.011	0		263.7	0		266.186	0
205.085	1.26897e-17		205.085	2.78185e-18		205.085	5.75015e-18			257.2	1.107e-06		256.371	8.51e-07		253.242	3e-09		205.085	1.79742e-17		205.085	1.7519e-17		205.085	1.68696e-17		269.011	2.3e-08		263.7	6.7e-08		266.186	3e-09
205.168	1.24489e-17		205.168	2.75003e-18		205.168	5.68857e-18			257.2	0		256.371	0		253.242	0		205.168	1.7833e-17		205.168	1.72878e-17		205.168	1.67574e-17		269.011	0		263.7	0		266.186	0
205.252	1.22102e-17		205.252	2.71982e-18		205.252	5.62878e-18			254.338	0		251.345	0		250.723	0		205.252	1.76895e-17		205.252	1.70583e-17		205.252	1.66456e-17		268.999	0		263.584	0		266.179	0
205.335	1.19737e-17		205.335	2.69116e-18		205.335	5.57073e-18			254.338	3.07e-07		251.345	2.654e-06		250.723	8.12e-07		205.335	1.75438e-17		205.335	1.68305e-17		205.335	1.65343e-17		268.999	1.014e-06		263.584	1.193e-06		266.179	1.18e-07
205.418	1.17393e-17		205.418	2.66396e-18		205.418	5.51439e-18			254.338	0		251.345	0		250.723	0		205.418	1.7396e-17		205.418	1.66046e-17		205.418	1.64234e-17		268.999	0		263.584	0		266.179	0
205.502	1.15072e-17		205.502	2.63817e-18		205.502	5.45974e-18			254.338	0		251.33	0		250.722	0		205.502	1.72463e-17		205.502	1.63805e-17		205.502	1.63129e-17		267.744	0		262.752	0		264.308	0
205.585	1.12774e-17		205.585	2.61372e-18		205.585	5.40672e-18			254.338	1.4e-08		251.33	1.065e-06		250.722	1.82e-07		205.585	1.70949e-17		205.585	1.61583e-17		205.585	1.6203e-17		267.744	1.53e-07		262.752	1.187e-06		264.308	1.148e-06
205.669	1.10501e-17		205.669	2.59053e-18		205.669	5.35531e-18			254.338	0		251.33	0		250.722	0		205.669	1.69419e-17		205.669	1.59381e-17		205.669	1.60935e-17		267.744	0		262.752	0		264.308	0
205.752	1.08251e-17		205.752	2.56856e-18		205.752	5.30549e-18			254.334	0		251.328	0		250.72	0		205.752	1.67874e-17		205.752	1.57198e-17		205.752	1.59846e-17		267.744	0		262.629	0		264.288	0
205.835	1.06027e-17		205.835	2.54774e-18		205.835	5.25721e-18			254.334	8.57e-07		251.328	5e-09		250.72	1.511e-06		205.835	1.66317e-17		205.835	1.55036e-17		205.835	1.58762e-17		267.744	1.5e-07		262.629	4e-09		264.288	2.85e-07
205.919	1.03828e-17		205.919	2.528e-18		205.919	5.21044e-18			254.334	0		251.328	0		250.72	0		205.919	1.64749e-17		205.919	1.52895e-17		205.919	1.57682e-17		267.744	0		262.629	0		264.288	0
206.002	1.01656e-17		206.002	2.50928e-18		206.002	5.16516e-18			252.077	0		248.631	0		249.576	0		206.002	1.63171e-17		206.002	1.50774e-17		206.002	1.56608e-17		267.737	0		262.629	0		264.287	0
206.085	9.95091e-18		206.085	2.49154e-18		206.085	5.12133e-18			252.077	1.855e-06		248.631	2.8033e-05		249.576	4.409e-06		206.085	1.61584e-17		206.085	1.48676e-17		206.085	1.55539e-17		267.737	9.5e-08		262.629	4.4e-08		264.287	1.66e-07
206.169	9.73894e-18		206.169	2.47471e-18		206.169	5.07894e-18			252.077	0		248.631	0		249.576	0		206.169	1.5999e-17		206.169	1.46598e-17		206.169	1.54475e-17		267.737	0		262.629	0		264.287	0
206.252	9.5297e-18		206.252	2.45874e-18		206.252	5.03795e-18			252.052	0		248.61	0		249.555	0		206.252	1.58391e-17		206.252	1.44543e-17		206.252	1.53416e-17		267.586	0		255.328	0		263.459	0
206.335	9.3232e-18		206.335	2.44357e-18		206.335	4.99833e-18			252.052	7.4e-08		248.61	2.75e-07		249.555	4.8e-08		206.335	1.56787e-17		206.335	1.42511e-17		206.335	1.52362e-17		267.586	2.22e-07		255.328	3.94e-07		263.459	8.22e-07
206.419	9.11949e-18		206.419	2.42915e-18		206.419	4.96007e-18			252.052	0		248.61	0		249.555	0		206.419	1.55181e-17		206.419	1.40501e-17		206.419	1.51313e-17		267.586	0		255.328	0		263.459	0
206.502	8.91858e-18		206.502	2.41544e-18		206.502	4.92313e-18			252.052	0		248.609	0		249.555	0		206.502	1.53572e-17		206.502	1.38513e-17		206.502	1.50269e-17		267.586	0		255.328	0		263.451	0
206.586	8.72052e-18		206.586	2.40239e-18		206.586	4.8875e-18			252.052	1e-09		248.609	7e-09		249.555	8.9e-08		206.586	1.51964e-17		206.586	1.36549e-17		206.586	1.49229e-17		267.586	1.38e-07		255.328	1.7e-08		263.451	1.4e-07
206.669	8.52531e-18		206.669	2.38994e-18		206.669	4.85315e-18			252.052	0		248.609	0		249.555	0		206.669	1.50356e-17		206.669	1.34608e-17		206.669	1.48194e-17		267.586	0		255.328	0		263.451	0
206.752	8.33299e-18		206.752	2.37805e-18		206.752	4.82007e-18			250.225	0		245.872	0		246.355	0		206.752	1.4875e-17		206.752	1.3269e-17		206.752	1.47162e-17		267.58	0		255.322	0		263.448	0
206.836	8.14356e-18		206.836	2.36668e-18		206.836	4.78822e-18			250.225	0.00037761		245.872	0.00335		246.355	0.000760901		206.836	1.47148e-17		206.836	1.30796e-17		206.836	1.46135e-17		267.58	8.6e-08		255.322	3.11e-07		263.448	6.8e-08
206.919	7.95705e-18		206.919	2.35578e-18		206.919	4.7576e-18			250.225	0		245.872	0		246.355	0		206.919	1.45549e-17		206.919	1.28926e-17		206.919	1.45112e-17		267.58	0		255.322	0		263.448	0
207.002	7.77346e-18		207.002	2.34531e-18		207.002	4.72819e-18			240.992	0		243.567	0		243.654	0		207.002	1.43956e-17		207.002	1.2708e-17		207.002	1.44093e-17		261.397	0		253.977	0		257.803	0
207.086	7.5928e-18		207.086	2.33524e-18		207.086	4.69997e-18			240.992	0.00231		243.567	0.00338		243.654	0.00241		207.086	1.4237e-17		207.086	1.25257e-17		207.086	1.43077e-17		261.397	3.561e-06		253.977	8.613e-06		257.803	3.2e-07
207.169	7.41509e-18		207.169	2.32552e-18		207.169	4.67292e-18			240.992	0		243.567	0		243.654	0		207.169	1.40791e-17		207.169	1.23459e-17		207.169	1.42065e-17		261.397	0		253.977	0		257.803	0
207.252	7.24033e-18		207.252	2.31611e-18		207.252	4.64703e-18			239.383	0		242.127	0		236.876	0		207.252	1.3922e-17		207.252	1.21684e-17		207.252	1.41056e-17		261.381	0		253.956	0		257.802	0
207.336	7.06852e-18		207.336	2.30698e-18		207.336	4.62228e-18			239.383	2.1782e-05		242.127	1.3682e-05		236.876	3.9691e-05		207.336	1.37659e-17		207.336	1.19934e-17		207.336	1.40049e-17		261.381	3.3e-08		253.956	5.4e-08		257.802	4.2e-08
207.419	6.89965e-18		207.419	2.2981e-18		207.419	4.59866e-18			239.383	0		242.127	0		236.876	0		207.419	1.36108e-17		207.419	1.18208e-17		207.419	1.39046e-17		261.381	0		253.956	0		257.802	0
207.502	6.73374e-18		207.502	2.28943e-18		207.502	4.57616e-18			239.363	0		242.108	0		236.856	0		207.502	1.34568e-17		207.502	1.16506e-17		207.502	1.38045e-17		261.378	0		253.955	0		257.788	0
207.586	6.57076e-18		207.586	2.28094e-18		207.586	4.55477e-18			239.363	3.5e-08		242.108	4.8e-08		236.856	2.5e-08		207.586	1.3304e-17		207.586	1.14829e-17		207.586	1.37046e-17		261.378	1.2e-08		253.955	1.2e-08		257.788	9.87e-07
207.669	6.41073e-18		207.669	2.27259e-18		207.669	4.53448e-18			239.363	0		242.108	0		236.856	0		207.669	1.31524e-17		207.669	1.13175e-17		207.669	1.36049e-17		261.378	0		253.955	0		257.788	0
207.753	6.25362e-18		207.753	2.26437e-18		207.753	4.51527e-18			239.363	0		242.108	0		236.856	0		207.753	1.30023e-17		207.753	1.11546e-17		207.753	1.35054e-17		260.73	0		253.906	0		254.756	0
207.836	6.09944e-18		207.836	2.25623e-18		207.836	4.49713e-18			239.363	2e-09		242.108	2e-09		236.856	9e-09		207.836	1.28535e-17		207.836	1.09941e-17		207.836	1.34061e-17		260.73	7.55e-07		253.906	4.46e-07		254.756	1.41e-06
207.919	5.94816e-18		207.919	2.24816e-18		207.919	4.48007e-18			239.363	0		242.108	0		236.856	0		207.919	1.27062e-17		207.919	1.0836e-17		207.919	1.33069e-17		260.73	0		253.906	0		254.756	0
208.003	5.79977e-18		208.003	2.24013e-18		208.003	4.46406e-18			235.515	0		237.68	0		232.933	0		208.003	1.25604e-17		208.003	1.06803e-17		208.003	1.32078e-17		260.715	0		253.905	0		254.736	0
208.086	5.65426e-18		208.086	2.23211e-18		208.086	4.44911e-18			235.515	0.00507		237.68	0.00392		232.933	0.01059		208.086	1.24162e-17		208.086	1.0527e-17		208.086	1.31088e-17		260.715	1.147e-06		253.905	4.7e-08		254.736	4.6e-08
208.169	5.51161e-18		208.169	2.22407e-18		208.169	4.4352e-18			235.515	0		237.68	0		232.933	0		208.169	1.22737e-17		208.169	1.0376e-17		208.169	1.30099e-17		260.715	0		253.905	0		254.736	0
208.253	5.3718e-18		208.253	2.21601e-18		208.253	4.42233e-18			230.615	0		231.995	0		226.179	0		208.253	1.21329e-17		208.253	1.02274e-17		208.253	1.2911e-17		260.713	0		253.89	0		254.736	0
208.336	5.2348e-18		208.336	2.20789e-18		208.336	4.41049e-18			230.615	2.36e-07		231.995	1.48e-07		226.179	2.31e-07		208.336	1.19938e-17		208.336	1.00812e-17		208.336	1.28122e-17		260.713	8.4e-08		253.89	1.046e-06		254.736	4.3e-08
208.419	5.10061e-18		208.419	2.1997e-18		208.419	4.39967e-18			230.615	0		231.995	0		226.179	0		208.419	1.18566e-17		208.419	9.93737e-18		208.419	1.27134e-17		260.713	0		253.89	0		254.736	0
208.503	4.96918e-18		208.503	2.19141e-18		208.503	4.38988e-18			230.615	0		231.994	0		226.179	0		208.503	1.17211e-17		208.503	9.79582e-18		208.503	1.26146e-17		255.555	0		248.951	0		251.815	0
208.586	4.84051e-18		208.586	2.18301e-18		208.586	4.3811e-18			230.615	1.07e-07		231.994	1.12e-07		226.179	7.2e-07		208.586	1.15875e-17		208.586	9.65659e-18		208.586	1.25158e-17		255.555	3.189e-06		248.951	9.54e-07		251.815	2.918e-06
208.67	4.71456e-18		208.67	2.17448e-18		208.67	4.37333e-18			230.615	0		231.994	0		226.179	0		208.67	1.14558e-17		208.67	9.51965e-18		208.67	1.2417e-17		255.555	0		248.951	0		251.815	0
208.753	4.5913e-18		208.753	2.16581e-18		208.753	4.36656e-18			230.613	0		231.994	0		226.177	0		208.753	1.1326e-17		208.753	9.38499e-18		208.753	1.23181e-17		255.533	0		248.928	0		251.793	0
208.836	4.47071e-18		208.836	2.15698e-18		208.836	4.36079e-18			230.613	5.3e-08		231.994	2.9e-07		226.177	2.88e-07		208.836	1.11982e-17		208.836	9.25258e-18		208.836	1.22191e-17		255.533	6.9e-08		248.928	2.32e-07		251.793	1.325e-06
208.92	4.35275e-18		208.92	2.14798e-18		208.92	4.35602e-18			230.613	0		231.994	0		226.177	0		208.92	1.10723e-17		208.92	9.1224e-18		208.92	1.21201e-17		255.533	0		248.928	0		251.793	0
209.003	4.2374e-18		209.003	2.13879e-18		209.003	4.35223e-18			224.474	0		230.78	0		223.752	0		209.003	1.09485e-17		209.003	8.99443e-18		209.003	1.2021e-17		255.533	0		248.928	0		251.793	0
209.086	4.12463e-18		209.086	2.12941e-18		209.086	4.34943e-18			224.474	2.4e-07		230.78	0.000491513		223.752	5.5e-07		209.086	1.08266e-17		209.086	8.86866e-18		209.086	1.19219e-17		255.533	3.4e-08		248.928	1.24e-07		251.793	4.8e-08
209.17	4.01439e-18		209.17	2.11982e-18		209.17	4.34761e-18			224.474	0		230.78	0		223.752	0		209.17	1.07067e-17		209.17	8.74504e-18		209.17	1.18226e-17		255.533	0		248.928	0		251.793	0
209.253	3.90666e-18		209.253	2.11001e-18		209.253	4.34677e-18			224.473	0		227.748	0		223.75	0		209.253	1.05889e-17		209.253	8.62357e-18		209.253	1.17232e-17		255.129	0		248.696	0		251.658	0
209.336	3.80141e-18		209.336	2.09997e-18		209.336	4.34689e-18			224.473	4.16e-07		227.748	7.6e-08		223.75	1.06e-07		209.336	1.0473e-17		209.336	8.50421e-18		209.336	1.16237e-17		255.129	3.913e-06		248.696	0.00191		251.658	0.003
209.42	3.6986e-18		209.42	2.08969e-18		209.42	4.34797e-18			224.473	0		227.748	0		223.75	0		209.42	1.03592e-17		209.42	8.38694e-18		209.42	1.15241e-17		255.129	0		248.696	0		251.658	0
209.503	3.59819e-18		209.503	2.07917e-18		209.503	4.35001e-18			224.472	0		227.748	0		223.749	0		209.503	1.02475e-17		209.503	8.27172e-18		209.503	1.14244e-17		255.106	0		248.222	0		249.409	0
209.587	3.50015e-18		209.587	2.06841e-18		209.587	4.353e-18			224.472	1.78e-07		227.748	1.46e-07		223.749	1.69e-07		209.587	1.01377e-17		209.587	8.15854e-18		209.587	1.13245e-17		255.106	6.7e-08		248.222	0.00287		249.409	0.000365099
209.67	3.40445e-18		209.67	2.05738e-18		209.67	4.35694e-18			224.472	0		227.748	0		223.749	0		209.67	1.003e-17		209.67	8.04737e-18		209.67	1.12246e-17		255.106	0		248.222	0		249.409	0
209.753	3.31103e-18		209.753	2.0461e-18		209.753	4.36181e-18			219.57	0		227.747	0		223.452	0		209.753	9.92429e-18		209.753	7.93817e-18		209.753	1.11245e-17		255.106	0		242.356	0		248.653	0
209.837	3.21988e-18		209.837	2.03455e-18		209.837	4.3676e-18			219.57	1.15e-07		227.747	1.39e-07		223.452	1.11e-07		209.837	9.82058e-18		209.837	7.83091e-18		209.837	1.10243e-17		255.106	2.5e-08		242.356	1.4172e-05		248.653	2.3639e-05
209.92	3.13095e-18		209.92	2.02273e-18		209.92	4.37432e-18			219.57	0		227.747	0		223.452	0		209.92	9.71885e-18		209.92	7.72557e-18		209.92	1.0924e-17		255.106	0		242.356	0		248.653	0
210.003	3.0442e-18		210.003	2.01064e-18		210.003	4.38195e-18			219.569	0		226.891	0		223.451	0		210.003	9.61909e-18		210.003	7.6221e-18		210.003	1.08235e-17		250.919	0		242.337	0		248.623	0
210.087	2.9596e-18		210.087	1.99827e-18		210.087	4.39047e-18			219.569	4.74e-07		226.891	1.98e-07		223.451	5.47e-07		210.087	9.52128e-18		210.087	7.52049e-18		210.087	1.0723e-17		250.919	0.000185884		242.337	3e-08		248.623	3.8e-08
210.17	2.8771e-18		210.17	1.98563e-18		210.17	4.39989e-18			219.569	0		226.891	0		223.451	0		210.17	9.42541e-18		210.17	7.4207e-18		210.17	1.06224e-17		250.919	0		242.337	0		248.623	0
210.253	2.79667e-18		210.253	1.97272e-18		210.253	4.41019e-18			219.567	0		226.89	0		223.45	0		210.253	9.33146e-18		210.253	7.3227e-18		210.253	1.05217e-17		250.774	0		242.337	0		248.623	0
210.337	2.71828e-18		210.337	1.95953e-18		210.337	4.42136e-18			219.567	5.72e-07		226.89	5.02e-07		223.45	2.41e-07		210.337	9.23939e-18		210.337	7.22644e-18		210.337	1.04209e-17		250.774	0.00416		242.337	0		248.623	1e-09
210.42	2.64187e-18		210.42	1.94606e-18		210.42	4.43338e-18			219.567	0		226.89	0		223.45	0		210.42	9.14919e-18		210.42	7.13191e-18		210.42	1.032e-17		250.774	0		242.337	0		248.623	0
210.504	2.56742e-18		210.504	1.93232e-18		210.504	4.44624e-18			216.449	0		226.889	0		221.823	0		210.504	9.06084e-18		210.504	7.03906e-18		210.504	1.02191e-17		250.21	0		237.299	0		245.712	0
210.587	2.49489e-18		210.587	1.9183e-18		210.587	4.45993e-18			216.449	3.02e-07		226.889	1.58e-07		221.823	6.82e-07		210.587	8.97429e-18		210.587	6.94787e-18		210.587	1.01182e-17		250.21	0.0018		237.299	0.00537		245.712	0.00279
210.67	2.42423e-18		210.67	1.90401e-18		210.67	4.47444e-18			216.449	0		226.889	0		221.823	0		210.67	8.88952e-18		210.67	6.85829e-18		210.67	1.00172e-17		250.21	0		237.299	0		245.712	0
210.754	2.35541e-18		210.754	1.88945e-18		210.754	4.48974e-18			216.446	0		221.54	0		221.822	0		210.754	8.80651e-18		210.754	6.7703e-18		210.754	9.91621e-18		250.09	0		237.023	0		241.101	0
210.837	2.2884e-18		210.837	1.87463e-18		210.837	4.50582e-18			216.446	0		221.54	1.53e-07		221.822	8.5e-08		210.837	8.72521e-18		210.837	6.68385e-18		210.837	9.81524e-18		250.09	0.00318		237.023	0.00495		241.101	0.00512
210.92	2.22315e-18		210.92	1.85955e-18		210.92	4.52266e-18			216.446	0		221.54	0		221.822	0		210.92	8.6456e-18		210.92	6.59893e-18		210.92	9.71429e-18		250.09	0		237.023	0		241.101	0
211.004	2.15962e-18		211.004	1.8442e-18		211.004	4.54025e-18			216.446	0		221.54	0		221.821	0		211.004	8.56765e-18		211.004	6.51548e-18		211.004	9.61339e-18		232.095	0		230.044	0		234.054	0
211.087	2.09779e-18		211.087	1.82861e-18		211.087	4.55857e-18			216.446	5e-09		221.54	4.62e-07		221.821	1.617e-06		211.087	8.4913e-18		211.087	6.43348e-18		211.087	9.51255e-18		232.095	2.82e-07		230.044	3.69e-07		234.054	1.93e-07
211.17	2.0376e-18		211.17	1.81276e-18		211.17	4.57758e-18			216.446	0		221.54	0		221.821	0		211.17	8.41654e-18		211.17	6.35288e-18		211.17	9.41179e-18		232.095	0		230.044	0		234.054	0
211.254	1.97904e-18		211.254	1.79667e-18		211.254	4.59729e-18			212.377	0		221.538	0		216.922	0		211.254	8.34332e-18		211.254	6.27367e-18		211.254	9.31113e-18		232.095	0		230.044	0		234.054	0
211.337	1.92205e-18		211.337	1.78035e-18		211.337	4.61765e-18			212.377	0.00043339		221.538	3.89e-07		216.922	0.01595		211.337	8.27161e-18		211.337	6.19579e-18		211.337	9.2106e-18		232.095	5.24e-07		230.044	3.88e-07		234.054	5.65e-07
211.42	1.8666e-18		211.42	1.76379e-18		211.42	4.63865e-18			212.377	0		221.538	0		216.922	0		211.42	8.20136e-18		211.42	6.11923e-18		211.42	9.11022e-18		232.095	0		230.044	0		234.054	0
211.504	1.81267e-18		211.504	1.74701e-18		211.504	4.66027e-18			212.346	0		213.354	0		212.725	0		211.504	8.13253e-18		211.504	6.04393e-18		211.504	9.01001e-18		232.093	0		230.042	0		234.053	0
211.587	1.76021e-18		211.587	1.73e-18		211.587	4.68247e-18			212.346	1.118e-06		213.354	1.274e-06		212.725	1.856e-06		211.587	8.0651e-18		211.587	5.96988e-18		211.587	8.90999e-18		232.093	8.8e-08		230.042	1.45e-07		234.053	1.21e-07
211.671	1.70918e-18		211.671	1.71279e-18		211.671	4.70524e-18			212.346	0		213.354	0		212.725	0		211.671	7.99901e-18		211.671	5.89703e-18		211.671	8.81018e-18		232.093	0		230.042	0		234.053	0
211.754	1.65956e-18		211.754	1.69537e-18		211.754	4.72854e-18			212.342	0		213.349	0		212.721	0		211.754	7.93422e-18		211.754	5.82535e-18		211.754	8.71062e-18		231.752	0		229.002	0		225.11	0
211.837	1.61131e-18		211.837	1.67776e-18		211.837	4.75235e-18			212.342	2.45e-07		213.349	1.1e-07		212.721	9e-08		211.837	7.8707e-18		211.837	5.7548e-18		211.837	8.61132e-18		231.752	1.04e-07		229.002	1.44e-07		225.11	1.07e-07
211.921	1.5644e-18		211.921	1.65995e-18		211.921	4.77664e-18			212.342	0		213.349	0		212.721	0		211.921	7.8084e-18		211.921	5.68537e-18		211.921	8.51231e-18		231.752	0		229.002	0		225.11	0
212.004	1.51879e-18		212.004	1.64197e-18		212.004	4.80139e-18			212.342	0		213.349	0		212.721	0		212.004	7.74729e-18		212.004	5.617e-18		212.004	8.41362e-18		231.752	0		229.002	0		225.11	0
212.087	1.47446e-18		212.087	1.62381e-18		212.087	4.82655e-18			212.342	1.01e-07		213.349	4.9e-08		212.721	2.3e-08		212.087	7.68731e-18		212.087	5.54968e-18		212.087	8.31527e-18		231.752	4.98e-07		229.002	2.5e-07		225.11	3.6e-08
212.171	1.43136e-18		212.171	1.60549e-18		212.171	4.8521e-18			212.342	0		213.349	0		212.721	0		212.171	7.62844e-18		212.171	5.48336e-18		212.171	8.21728e-18		231.752	0		229.002	0		225.11	0
212.254	1.38948e-18		212.254	1.58701e-18		212.254	4.87801e-18			209.644	0		211.299	0		210.144	0		212.254	7.57062e-18		212.254	5.41802e-18		212.254	8.11968e-18		231.751	0		229.001	0		225.108	0
212.337	1.34877e-18		212.337	1.56839e-18		212.337	4.90424e-18			209.644	5.1e-07		211.299	2.56e-05		210.144	1.04e-07		212.337	7.51381e-18		212.337	5.35362e-18		212.337	8.0225e-18		231.751	3.21e-07		229.001	1.74e-07		225.108	2.5e-08
212.421	1.30921e-18		212.421	1.54963e-18		212.421	4.93077e-18			209.644	0		211.299	0		210.144	0		212.421	7.45798e-18		212.421	5.29014e-18		212.421	7.92575e-18		231.751	0		229.001	0		225.108	0
212.504	1.27077e-18		212.504	1.53074e-18		212.504	4.95755e-18			209.64	0		211.296	0		210.143	0		212.504	7.40309e-18		212.504	5.22754e-18		212.504	7.82947e-18		226.484	0		224.992	0		224.482	0
212.588	1.23342e-18		212.588	1.51173e-18		212.588	4.98455e-18			209.64	6.6e-08		211.296	1.5112e-05		210.143	2.5e-08		212.588	7.34908e-18		212.588	5.1658e-18		212.588	7.73368e-18		226.484	3.8e-08		224.992	0.000170374		224.482	1.34e-07
212.671	1.19714e-18		212.671	1.4926e-18		212.671	5.01175e-18			209.64	0		211.296	0		210.143	0		212.671	7.29593e-18		212.671	5.10488e-18		212.671	7.6384e-18		226.484	0		224.992	0		224.482	0
212.754	1.16188e-18		212.754	1.47338e-18		212.754	5.03909e-18			209.639	0		211.295	0		210.143	0		212.754	7.24358e-18		212.754	5.04476e-18		212.754	7.54366e-18		226.484	0		223.349	0		224.482	0
212.838	1.12763e-18		212.838	1.45407e-18		212.838	5.06655e-18			209.639	1.4e-08		211.295	5.6e-08		210.143	1.12e-07		212.838	7.19201e-18		212.838	4.98541e-18		212.838	7.44948e-18		226.484	6.2e-08		223.349	1.22e-07		224.482	4.09e-07
212.921	1.09436e-18		212.921	1.43467e-18		212.921	5.09409e-18			209.639	0		211.295	0		210.143	0		212.921	7.14117e-18		212.921	4.92681e-18		212.921	7.35589e-18		226.484	0		223.349	0		224.482	0
213.004	1.06204e-18		213.004	1.4152e-18		213.004	5.12167e-18			207.355	0		211.219	0		207.424	0		213.004	7.09101e-18		213.004	4.86892e-18		213.004	7.2629e-18		226.484	0		223.349	0		224.48	0
213.088	1.03065e-18		213.088	1.39566e-18		213.088	5.14925e-18			207.355	0.00298		211.219	0.000629763		207.424	0.00615		213.088	7.04151e-18		213.088	4.81172e-18		213.088	7.17054e-18		226.484	4.9e-08		223.349	2.51e-07		224.48	5.43e-07
213.171	1.00017e-18		213.171	1.37607e-18		213.171	5.1768e-18			207.355	0		211.219	0		207.424	0		213.171	6.99263e-18		213.171	4.75518e-18		213.171	7.07883e-18		226.484	0		223.349	0		224.48	0
213.254	9.70556e-19		213.254	1.35644e-18		213.254	5.20427e-18			202.781	0		211.145	0		206.2	0		213.254	6.94432e-18		213.254	4.69929e-18		213.254	6.98779e-18		226.383	0		223.348	0		224.353	0
213.338	9.41799e-19		213.338	1.33677e-18		213.338	5.23164e-18			202.781	0.00126		211.145	1.1e-07		206.2	0.00059946		213.338	6.89655e-18		213.338	4.64401e-18		213.338	6.89745e-18		226.383	1.8e-07		223.348	3.36e-07		224.353	1.74e-07
213.421	9.13872e-19		213.421	1.31708e-18		213.421	5.25885e-18			202.781	0		211.145	0		206.2	0		213.421	6.84929e-18		213.421	4.58933e-18		213.421	6.80782e-18		226.383	0		223.348	0		224.353	0
213.505	8.86753e-19		213.505	1.29736e-18		213.505	5.28588e-18			201.359	0		211.145	0		205.95	0		213.505	6.80249e-18		213.505	4.53521e-18		213.505	6.71892e-18		226.383	0		222.924	0		224.352	0
213.588	8.60418e-19		213.588	1.27764e-18		213.588	5.31268e-18			201.359	0.03777		211.145	2.01e-07		205.95	3.0671e-05		213.588	6.75613e-18		213.588	4.48165e-18		213.588	6.63077e-18		226.383	7.7e-08		222.924	2.37e-07		224.352	3.44e-07
213.671	8.34846e-19		213.671	1.25793e-18		213.671	5.33921e-18			201.359	0		211.145	0		205.95	0		213.671	6.71016e-18		213.671	4.42862e-18		213.671	6.54338e-18		226.383	0		222.924	0		224.352	0
213.755	8.10016e-19		213.755	1.23822e-18		213.755	5.36543e-18			196.814	0		210.95	0		205.939	0		213.755	6.66456e-18		213.755	4.37609e-18		213.755	6.45678e-18		226.382	0		222.924	0		224.35	0
213.838	7.85907e-19		213.838	1.21853e-18		213.838	5.39132e-18			196.814	0.05413		210.95	0.00176		205.939	9.9e-08		213.838	6.61929e-18		213.838	4.32405e-18		213.838	6.37098e-18		226.382	3.8e-08		222.924	2.79e-07		224.35	2.2e-07
213.921	7.62498e-19		213.921	1.19887e-18		213.921	5.41682e-18			196.814	0		210.95	0		205.939	0		213.921	6.57433e-18		213.921	4.27249e-18		213.921	6.286e-18		226.382	0		222.924	0		224.35	0
214.005	7.39771e-19		214.005	1.17925e-18		214.005	5.44189e-18			189.955	0		210.229	0		205.939	0		214.005	6.52963e-18		214.005	4.22137e-18		214.005	6.20184e-18		218.055	0		222.923	0		219.62	0
214.088	7.17705e-19		214.088	1.15967e-18		214.088	5.46651e-18			189.955	0.0322		210.229	0.00042309		205.939	1.4e-08		214.088	6.48517e-18		214.088	4.1707e-18		214.088	6.11853e-18		218.055	4.17e-07		222.923	5.61e-07		219.62	3.27e-07
214.171	6.96282e-19		214.171	1.14015e-18		214.171	5.49064e-18			189.955	0		210.229	0		205.939	0		214.171	6.44092e-18		214.171	4.12044e-18		214.171	6.03608e-18		218.055	0		222.923	0		219.62	0
214.255	6.75484e-19		214.255	1.1207e-18		214.255	5.51422e-18			189.229	0		207.789	0		204.922	0		214.255	6.39685e-18		214.255	4.07058e-18		214.255	5.95449e-18		218.052	0		221.42	0		219.618	0
214.338	6.55294e-19		214.338	1.10131e-18		214.338	5.53724e-18			189.229	4.8e-08		207.789	2e-09		204.922	0.00119		214.338	6.35293e-18		214.338	4.02111e-18		214.338	5.87378e-18		218.052	2e-09		221.42	1.07e-07		219.618	3e-09
214.421	6.35693e-19		214.421	1.082e-18		214.421	5.55965e-18			189.229	0		207.789	0		204.922	0		214.421	6.30914e-18		214.421	3.97202e-18		214.421	5.79395e-18		218.052	0		221.42	0		219.618	0
214.505	6.16665e-19		214.505	1.06278e-18		214.505	5.58142e-18			189.229	0		207.789	0		201.26	0		214.505	6.26545e-18		214.505	3.92329e-18		214.505	5.71503e-18		218.052	0		221.42	0		219.618	0
214.588	5.98194e-19		214.588	1.04366e-18		214.588	5.6025e-18			189.229	3.6e-08		207.789	1.9e-08		201.26	0.00712		214.588	6.22184e-18		214.588	3.8749e-18		214.588	5.63701e-18		218.052	1.7e-08		221.42	1.39e-07		219.618	3e-08
214.672	5.80265e-19		214.672	1.02464e-18		214.672	5.62287e-18			189.229	0		207.789	0		201.26	0		214.672	6.17827e-18		214.672	3.82685e-18		214.672	5.5599e-18		218.052	0		221.42	0		219.618	0
214.755	5.62861e-19		214.755	1.00573e-18		214.755	5.6425e-18			189.229	0		207.788	0		201.021	0		214.755	6.13474e-18		214.755	3.77913e-18		214.755	5.4837e-18		217.827	0		221.419	0		218.272	0
214.838	5.45967e-19		214.838	9.86931e-19		214.838	5.66134e-18			189.229	2.13e-07		207.788	2.858e-06		201.021	2e-08		214.838	6.09122e-18		214.838	3.73172e-18		214.838	5.40843e-18		217.827	4.42e-07		221.419	7.88e-07		218.272	0.00525
214.922	5.2957e-19		214.922	9.68261e-19		214.922	5.67937e-18			189.229	0		207.788	0		201.021	0		214.922	6.04768e-18		214.922	3.68462e-18		214.922	5.33409e-18		217.827	0		221.419	0		218.272	0
215.005	5.13654e-19		215.005	9.49722e-19		215.005	5.69656e-18			188.887	0		207.657	0		201.02	0		215.005	6.0041e-18		215.005	3.63781e-18		215.005	5.26068e-18		217.824	0		214.051	0		213.817	0
215.088	4.98208e-19		215.088	9.31322e-19		215.088	5.71287e-18			188.887	1.68e-07		207.657	0.00267		201.02	5.2e-08		215.088	5.96048e-18		215.088	3.5913e-18		215.088	5.1882e-18		217.824	3e-09		214.051	0.00713		213.817	8.73e-07
215.172	4.83216e-19		215.172	9.13066e-19		215.172	5.72828e-18			188.887	0		207.657	0		201.02	0		215.172	5.91678e-18		215.172	3.54506e-18		215.172	5.11665e-18		217.824	0		214.051	0		213.817	0
215.255	4.68666e-19		215.255	8.9496e-19		215.255	5.74275e-18			188.887	0		204.327	0		201.02	0		215.255	5.873e-18		215.255	3.4991e-18		215.255	5.04604e-18		217.824	0		213.284	0		213.814	0
215.338	4.54546e-19		215.338	8.77011e-19		215.338	5.75626e-18			188.887	1.2e-08		204.327	0.00117		201.02	2.67e-07		215.338	5.82911e-18		215.338	3.4534e-18		215.338	4.97636e-18		217.824	1.6e-08		213.284	1.624e-06		213.814	1.6e-08
215.422	4.40843e-19		215.422	8.59224e-19		215.422	5.76879e-18			188.887	0		204.327	0		201.02	0		215.422	5.7851e-18		215.422	3.40797e-18		215.422	4.90761e-18		217.824	0		213.284	0		213.814	0
215.505	4.27546e-19		215.505	8.41606e-19		215.505	5.7803e-18			188.887	0		199.622	0		196.19	0		215.505	5.74096e-18		215.505	3.36279e-18		215.505	4.8398e-18		216.378	0		213.28	0		213.814	0
215.589	4.14644e-19		215.589	8.24161e-19		215.589	5.79078e-18			188.887	1.2e-08		199.622	0.00274		196.19	0.03223		215.589	5.69667e-18		215.589	3.31786e-18		215.589	4.77292e-18		216.378	0.00476		213.28	5.5e-08		213.814	2.6e-08
215.672	4.02125e-19		215.672	8.06895e-19		215.672	5.80019e-18			188.887	0		199.622	0		196.19	0		215.672	5.65222e-18		215.672	3.27319e-18		215.672	4.70696e-18		216.378	0		213.28	0		213.814	0
215.755	3.89978e-19		215.755	7.89812e-19		215.755	5.80853e-18			188.781	0		194.454	0		195.56	0		215.755	5.6076e-18		215.755	3.22876e-18		215.755	4.64192e-18		216.127	0		213.28	0		212.881	0
215.839	3.78194e-19		215.839	7.72918e-19		215.839	5.81577e-18			188.781	0.00313		194.454	0.06168		195.56	0.01462		215.839	5.56281e-18		215.839	3.18457e-18		215.839	4.57779e-18		216.127	0.00567		213.28	5.6e-08		212.881	4.376e-06
215.922	3.66762e-19		215.922	7.56217e-19		215.922	5.82188e-18			188.781	0		194.454	0		195.56	0		215.922	5.51782e-18		215.922	3.14063e-18		215.922	4.51458e-18		216.127	0		213.28	0		212.881	0
216.005	3.55672e-19		216.005	7.39713e-19		216.005	5.82686e-18			186.866	0		191.932	0		193.041	0		216.005	5.47263e-18		216.005	3.09693e-18		216.005	4.45227e-18		210.682	0		211.965	0		212.876	0
216.089	3.44916e-19		216.089	7.2341e-19		216.089	5.83068e-18			186.866	0.01135		191.932	0.03367		193.041	4.001e-06		216.089	5.42724e-18		216.089	3.05346e-18		216.089	4.39085e-18		210.682	0.00322		211.965	1.5e-08		212.876	1.12e-07
216.172	3.34483e-19		216.172	7.07313e-19		216.172	5.83334e-18			186.866	0		191.932	0		193.041	0		216.172	5.38164e-18		216.172	3.01023e-18		216.172	4.33032e-18		210.682	0		211.965	0		212.876	0
216.255	3.24366e-19		216.255	6.91425e-19		216.255	5.83481e-18			184.674	0		190.823	0		193.039	0		216.255	5.33582e-18		216.255	2.96725e-18		216.255	4.27067e-18		210.601	0		211.965	0		212.876	0
216.339	3.14555e-19		216.339	6.75749e-19		216.339	5.83508e-18			184.674	4.56e-07		190.823	1.559e-05		193.039	7.4e-08		216.339	5.28978e-18		216.339	2.9245e-18		216.339	4.21189e-18		210.601	0.00329		211.965	1.54e-07		212.876	5e-08
216.422	3.05043e-19		216.422	6.60289e-19		216.422	5.83416e-18			184.674	0		190.823	0		193.039	0		216.422	5.24351e-18		216.422	2.88199e-18		216.422	4.15398e-18		210.601	0		211.965	0		212.876	0
216.506	2.95822e-19		216.506	6.45047e-19		216.506	5.83202e-18			184.674	0		190.821	0		193.039	0		216.506	5.19701e-18		216.506	2.83973e-18		216.506	4.09691e-18		209.979	0		211.961	0		209.798	0
216.589	2.86883e-19		216.589	6.30027e-19		216.589	5.82865e-18			184.674	1.8e-08		190.821	4.3e-08		193.039	2.296e-06		216.589	5.15029e-18		216.589	2.7977e-18		216.589	4.04069e-18		209.979	5.81e-07		211.961	2.7665e-05		209.798	0.00991
216.672	2.78219e-19		216.672	6.15232e-19		216.672	5.82406e-18			184.674	0		190.821	0		193.039	0		216.672	5.10333e-18		216.672	2.75593e-18		216.672	3.98529e-18		209.979	0		211.961	0		209.798	0
216.756	2.69824e-19		216.756	6.00663e-19		216.756	5.81824e-18			184.674	0		190.821	0		191.505	0		216.756	5.05613e-18		216.756	2.7144e-18		216.756	3.93071e-18		209.979	0		211.202	0		209.478	0
216.839	2.6169e-19		216.839	5.86323e-19		216.839	5.81118e-18			184.674	1.6e-08		190.821	7.8e-07		191.505	0.02902		216.839	5.00871e-18		216.839	2.67312e-18		216.839	3.87694e-18		209.979	1.589e-06		211.202	5.362e-06		209.478	1.0891e-05
216.922	2.5381e-19		216.922	5.72214e-19		216.922	5.80289e-18			184.674	0		190.821	0		191.505	0		216.922	4.96105e-18		216.922	2.6321e-18		216.922	3.82396e-18		209.979	0		211.202	0		209.478	0
217.006	2.46179e-19		217.006	5.58338e-19		217.006	5.79336e-18			184.192	0		190.597	0		189.212	0		217.006	4.91317e-18		217.006	2.59134e-18		217.006	3.77176e-18		209.977	0		211.196	0		209.477	0
217.089	2.3879e-19		217.089	5.44696e-19		217.089	5.78259e-18			184.192	0.00189		190.597	0.00128		189.212	0.01932		217.089	4.86506e-18		217.089	2.55084e-18		217.089	3.72032e-18		209.977	2.551e-06		211.196	2.14e-07		209.477	2.92e-06
217.172	2.31636e-19		217.172	5.31291e-19		217.172	5.77059e-18			184.192	0		190.597	0		189.212	0		217.172	4.81672e-18		217.172	2.5106e-18		217.172	3.66965e-18		209.977	0		211.196	0		209.477	0
217.256	2.24713e-19		217.256	5.18123e-19		217.256	5.75737e-18			182.589	0		189.94	0		185.206	0		217.256	4.76817e-18		217.256	2.47064e-18		217.256	3.61971e-18		209.801	0		211.196	0		209.476	0
217.339	2.18015e-19		217.339	5.05193e-19		217.339	5.74292e-18			182.589	8.7e-08		189.94	2.644e-06		185.206	2.93e-07		217.339	4.7194e-18		217.339	2.43095e-18		217.339	3.5705e-18		209.801	5.338e-06		211.196	2.5e-08		209.476	4.2465e-05
217.422	2.11536e-19		217.422	4.92502e-19		217.422	5.72726e-18			182.589	0		189.94	0		185.206	0		217.422	4.67043e-18		217.422	2.39155e-18		217.422	3.52201e-18		209.801	0		211.196	0		209.476	0
217.506	2.05271e-19		217.506	4.80052e-19		217.506	5.71039e-18			182.588	0		189.94	0		185.206	0		217.506	4.62125e-18		217.506	2.35242e-18		217.506	3.47422e-18		209.8	0		208.982	0		209.083	0
217.589	1.99215e-19		217.589	4.67843e-19		217.589	5.69233e-18			182.588	1e-08		189.94	0		185.206	1.12e-07		217.589	4.57188e-18		217.589	2.31359e-18		217.589	3.42711e-18		209.8	9.11e-07		208.982	0.00194		209.083	0.00735
217.673	1.93364e-19		217.673	4.55875e-19		217.673	5.67308e-18			182.588	0		189.94	0		185.206	0		217.673	4.52232e-18		217.673	2.27506e-18		217.673	3.38067e-18		209.8	0		208.982	0		209.083	0
217.756	1.87713e-19		217.756	4.44149e-19		217.756	5.65266e-18			182.588	0		189.94	0		185.206	0		217.756	4.47258e-18		217.756	2.23682e-18		217.756	3.33489e-18		209.8	0		208.038	0		208.115	0
217.839	1.82257e-19		217.839	4.32664e-19		217.839	5.63109e-18			182.588	1.7e-08		189.94	4.04e-07		185.206	4.56e-07		217.839	4.42268e-18		217.839	2.1989e-18		217.839	3.28976e-18		209.8	1.323e-06		208.038	0.00523		208.115	0.00415
217.923	1.76993e-19		217.923	4.21421e-19		217.923	5.60838e-18			182.588	0		189.94	0		185.206	0		217.923	4.3726e-18		217.923	2.16128e-18		217.923	3.24525e-18		209.8	0		208.038	0		208.115	0
218.006	1.71916e-19		218.006	4.1042e-19		218.006	5.58454e-18			181.908	0		189.677	0		184.068	0		218.006	4.32238e-18		218.006	2.12399e-18		218.006	3.20136e-18		208.79	0		204.841	0		206.889	0
218.089	1.67023e-19		218.089	3.99661e-19		218.089	5.5596e-18			181.908	0.0014		189.677	0.00233		184.068	7e-09		218.089	4.27201e-18		218.089	2.08702e-18		218.089	3.15806e-18		208.79	0.00466		204.841	0.000798019		206.889	0.0029
218.173	1.62309e-19		218.173	3.89143e-19		218.173	5.53358e-18			181.908	0		189.677	0		184.068	0		218.173	4.22152e-18		218.173	2.05038e-18		218.173	3.11536e-18		208.79	0		204.841	0		206.889	0
218.256	1.57773e-19		218.256	3.78865e-19		218.256	5.50649e-18			181.478	0		188.791	0		184.068	0		218.256	4.1709e-18		218.256	2.01407e-18		218.256	3.07323e-18		207.583	0		203.562	0		203.796	0
218.339	1.53409e-19		218.339	3.68828e-19		218.339	5.47837e-18			181.478	1.32e-07		188.791	2.4e-08		184.068	4.6e-08		218.339	4.12017e-18		218.339	1.97811e-18		218.339	3.03165e-18		207.583	0.000615586		203.562	0.02267		203.796	0.01055
218.423	1.49215e-19		218.423	3.59029e-19		218.423	5.44923e-18			181.478	0		188.791	0		184.068	0		218.423	4.06934e-18		218.423	1.9425e-18		218.423	2.99062e-18		207.583	0		203.562	0		203.796	0
218.506	1.45188e-19		218.506	3.4947e-19		218.506	5.41909e-18			181.478	0		188.79	0		184.068	0		218.506	4.01843e-18		218.506	1.90724e-18		218.506	2.95012e-18		205.123	0		200.829	0		203.222	0
218.59	1.41325e-19		218.59	3.40147e-19		218.59	5.38799e-18			181.478	9e-09		188.79	2.4e-08		184.068	3.09e-07		218.59	3.96745e-18		218.59	1.87235e-18		218.59	2.91014e-18		205.123	0.00276		200.829	0.01026		203.222	0.00115
218.673	1.37623e-19		218.673	3.31062e-19		218.673	5.35595e-18			181.478	0		188.79	0		184.068	0		218.673	3.91641e-18		218.673	1.83782e-18		218.673	2.87067e-18		205.123	0		200.829	0		203.222	0
218.756	1.3408e-19		218.756	3.22211e-19		218.756	5.32299e-18			181.478	0		188.79	0		182.572	0		218.756	3.86532e-18		218.756	1.80366e-18		218.756	2.83168e-18		203.021	0		199.12	0		200.79	0
218.84	1.30693e-19		218.84	3.13595e-19		218.84	5.28915e-18			181.478	5.5e-08		188.79	5.3e-08		182.572	0.01042		218.84	3.8142e-18		218.84	1.76989e-18		218.84	2.79318e-18		203.021	0.00104		199.12	0.00586		200.79	0.00904
218.923	1.2746e-19		218.923	3.05212e-19		218.923	5.25446e-18			181.478	0		188.79	0		182.572	0		218.923	3.76305e-18		218.923	1.73649e-18		218.923	2.75514e-18		203.021	0		199.12	0		200.79	0
219.006	1.24379e-19		219.006	2.9706e-19		219.006	5.21895e-18			179.708	0		187.203	0		181.674	0		219.006	3.7119e-18		219.006	1.70349e-18		219.006	2.71755e-18		202.577	0		198.577	0		200.118	0
219.09	1.21448e-19		219.09	2.89139e-19		219.09	5.18264e-18			179.708	0.00374		187.203	0.01231		181.674	0.00358		219.09	3.66076e-18		219.09	1.67089e-18		219.09	2.68041e-18		202.577	0.02742		198.577	0.03512		200.118	0.01767
219.173	1.18665e-19		219.173	2.81446e-19		219.173	5.14558e-18			179.708	0		187.203	0		181.674	0		219.173	3.60964e-18		219.173	1.63868e-18		219.173	2.6437e-18		202.577	0		198.577	0		200.118	0
219.256	1.16028e-19		219.256	2.7398e-19		219.256	5.10779e-18			177.9	0		180.926	0		181.219	0		219.256	3.55856e-18		219.256	1.60689e-18		219.256	2.6074e-18		201.863	0		196.936	0		199.557	0
219.34	1.13536e-19		219.34	2.6674e-19		219.34	5.06931e-18			177.9	0.01242		180.926	0.01662		181.219	0.00447		219.34	3.50753e-18		219.34	1.5755e-18		219.34	2.57152e-18		201.863	0.02071		196.936	0.01202		199.557	0.00589
219.423	1.11187e-19		219.423	2.59723e-19		219.423	5.03017e-18			177.9	0		180.926	0		181.219	0		219.423	3.45657e-18		219.423	1.54454e-18		219.423	2.53603e-18		201.863	0		196.936	0		199.557	0
219.506	1.0898e-19		219.506	2.52928e-19		219.506	4.99041e-18			175.4	0		179.722	0		179.969	0		219.506	3.40568e-18		219.506	1.514e-18		219.506	2.50093e-18		200.374	0		195.758	0		198.346	0
219.59	1.06913e-19		219.59	2.46354e-19		219.59	4.95006e-18			175.4	0.00152		179.722	0.00384		179.969	0.000875188		219.59	3.35489e-18		219.59	1.48389e-18		219.59	2.46621e-18		200.374	0.00189		195.758	0.01476		198.346	0.00919
219.673	1.04985e-19		219.673	2.39998e-19		219.673	4.90916e-18			175.4	0		179.722	0		179.969	0		219.673	3.30421e-18		219.673	1.45421e-18		219.673	2.43186e-18		200.374	0		195.758	0		198.346	0
219.757	1.03196e-19		219.757	2.33859e-19		219.757	4.86775e-18			175.008	0		177.076	0		179.382	0		219.757	3.25365e-18		219.757	1.42497e-18		219.757	2.39786e-18		199.428	0		195.161	0		196.904	0
219.84	1.01544e-19		219.84	2.27934e-19		219.84	4.82586e-18			175.008	0.01863		177.076	0.000153953		179.382	0.00629		219.84	3.20323e-18		219.84	1.39617e-18		219.84	2.36421e-18		199.428	0.00419		195.161	0.01356		196.904	0.01536
219.923	1.00029e-19		219.923	2.22222e-19		219.923	4.78353e-18			175.008	0		177.076	0		179.382	0		219.923	3.15296e-18		219.923	1.36782e-18		219.923	2.33091e-18		199.428	0		195.161	0		196.904	0
220.007	9.86505e-20		220.007	2.16722e-19		220.007	4.7408e-18												220.007	3.10286e-18		220.007	1.33993e-18		220.007	2.29793e-18									0.015365
220.09	9.7407e-20		220.09	2.1143e-19		220.09	4.6977e-18												220.09	3.05295e-18		220.09	1.31248e-18		220.09	2.26528e-18									0
220.173	9.62986e-20		220.173	2.06346e-19		220.173	4.65428e-18												220.173	3.00323e-18		220.173	1.28551e-18		220.173	2.23295e-18
220.257	9.53249e-20		220.257	2.01466e-19		220.257	4.61057e-18												220.257	2.95372e-18		220.257	1.25899e-18		220.257	2.20093e-18
220.34	9.44856e-20		220.34	1.9679e-19		220.34	4.56662e-18												220.34	2.90443e-18		220.34	1.23294e-18		220.34	2.16922e-18
220.423	9.37807e-20		220.423	1.92316e-19		220.423	4.52245e-18												220.423	2.85538e-18		220.423	1.20737e-18		220.423	2.1378e-18
220.507	9.321e-20		220.507	1.8804e-19		220.507	4.47812e-18												220.507	2.80659e-18		220.507	1.18227e-18		220.507	2.10667e-18
220.59	9.27737e-20		220.59	1.83963e-19		220.59	4.43365e-18												220.59	2.75806e-18		220.59	1.15765e-18		220.59	2.07583e-18
220.674	9.2472e-20		220.674	1.8008e-19		220.674	4.38909e-18												220.674	2.70981e-18		220.674	1.13351e-18		220.674	2.04527e-18
220.757	9.23051e-20		220.757	1.76392e-19		220.757	4.34447e-18												220.757	2.66185e-18		220.757	1.10986e-18		220.757	2.01499e-18
220.84	9.22733e-20		220.84	1.72895e-19		220.84	4.29984e-18												220.84	2.6142e-18		220.84	1.0867e-18		220.84	1.98498e-18
220.924	9.23771e-20		220.924	1.69588e-19		220.924	4.25522e-18												220.924	2.56686e-18		220.924	1.06402e-18		220.924	1.95523e-18
221.007	9.26171e-20		221.007	1.66469e-19		221.007	4.21067e-18												221.007	2.51985e-18		221.007	1.04184e-18		221.007	1.92575e-18
221.09	9.29938e-20		221.09	1.63536e-19		221.09	4.16622e-18												221.09	2.47319e-18		221.09	1.02016e-18		221.09	1.89653e-18
221.174	9.35081e-20		221.174	1.60787e-19		221.174	4.12189e-18												221.174	2.42688e-18		221.174	9.98977e-19		221.174	1.86757e-18
221.257	9.41606e-20		221.257	1.58221e-19		221.257	4.07774e-18												221.257	2.38093e-18		221.257	9.78293e-19		221.257	1.83886e-18
221.34	9.49522e-20		221.34	1.55836e-19		221.34	4.0338e-18												221.34	2.33536e-18		221.34	9.58112e-19		221.34	1.8104e-18
221.424	9.5884e-20		221.424	1.53631e-19		221.424	3.9901e-18												221.424	2.29018e-18		221.424	9.38436e-19		221.424	1.7822e-18
221.507	9.69569e-20		221.507	1.51602e-19		221.507	3.94669e-18												221.507	2.24539e-18		221.507	9.19266e-19		221.507	1.75424e-18
221.591	9.81721e-20		221.591	1.4975e-19		221.591	3.90358e-18												221.591	2.20101e-18		221.591	9.00604e-19		221.591	1.72653e-18
221.674	9.95307e-20		221.674	1.48072e-19		221.674	3.86083e-18												221.674	2.15705e-18		221.674	8.82453e-19		221.674	1.69906e-18
221.757	1.01034e-19		221.757	1.46567e-19		221.757	3.81846e-18												221.757	2.11352e-18		221.757	8.64812e-19		221.757	1.67183e-18
221.841	1.02683e-19		221.841	1.45234e-19		221.841	3.7765e-18												221.841	2.07042e-18		221.841	8.47684e-19		221.841	1.64485e-18
221.924	1.0448e-19		221.924	1.4407e-19		221.924	3.735e-18												221.924	2.02776e-18		221.924	8.3107e-19		221.924	1.61812e-18
222.007	1.06426e-19		222.007	1.43074e-19		222.007	3.69397e-18												222.007	1.98556e-18		222.007	8.14971e-19		222.007	1.59162e-18
222.091	1.08522e-19		222.091	1.42246e-19		222.091	3.65346e-18												222.091	1.94382e-18		222.091	7.99388e-19		222.091	1.56537e-18
222.174	1.1077e-19		222.174	1.41584e-19		222.174	3.61349e-18												222.174	1.90255e-18		222.174	7.84322e-19		222.174	1.53936e-18
222.257	1.13171e-19		222.257	1.41087e-19		222.257	3.5741e-18												222.257	1.86175e-18		222.257	7.69773e-19		222.257	1.51359e-18
222.341	1.15728e-19		222.341	1.40752e-19		222.341	3.5353e-18												222.341	1.82143e-18		222.341	7.55744e-19		222.341	1.48807e-18
222.424	1.18442e-19		222.424	1.40581e-19		222.424	3.49714e-18												222.424	1.78161e-18		222.424	7.42233e-19		222.424	1.46279e-18
222.507	1.21315e-19		222.507	1.4057e-19		222.507	3.45963e-18												222.507	1.74227e-18		222.507	7.29243e-19		222.507	1.43776e-18
222.591	1.24348e-19		222.591	1.4072e-19		222.591	3.4228e-18												222.591	1.70344e-18		222.591	7.16773e-19		222.591	1.41297e-18
222.674	1.27544e-19		222.674	1.41029e-19		222.674	3.38669e-18												222.674	1.66511e-18		222.674	7.04824e-19		222.674	1.38843e-18
222.758	1.30904e-19		222.758	1.41496e-19		222.758	3.3513e-18												222.758	1.62729e-18		222.758	6.93397e-19		222.758	1.36414e-18
222.841	1.34431e-19		222.841	1.42121e-19		222.841	3.31668e-18												222.841	1.58999e-18		222.841	6.82491e-19		222.841	1.3401e-18
222.924	1.38126e-19		222.924	1.42903e-19		222.924	3.28283e-18												222.924	1.5532e-18		222.924	6.72108e-19		222.924	1.31632e-18
223.008	1.41991e-19		223.008	1.4384e-19		223.008	3.24979e-18												223.008	1.51694e-18		223.008	6.62247e-19		223.008	1.29278e-18
223.091	1.46029e-19		223.091	1.44933e-19		223.091	3.21757e-18												223.091	1.4812e-18		223.091	6.52908e-19		223.091	1.26951e-18
223.174	1.50241e-19		223.174	1.46181e-19		223.174	3.18618e-18												223.174	1.44598e-18		223.174	6.44093e-19		223.174	1.24649e-18
223.258	1.54629e-19		223.258	1.47583e-19		223.258	3.15566e-18												223.258	1.4113e-18		223.258	6.358e-19		223.258	1.22373e-18
223.341	1.59196e-19		223.341	1.49138e-19		223.341	3.12602e-18												223.341	1.37716e-18		223.341	6.2803e-19		223.341	1.20123e-18
223.424	1.63944e-19		223.424	1.50847e-19		223.424	3.09727e-18												223.424	1.34354e-18		223.424	6.20784e-19		223.424	1.179e-18
223.508	1.68875e-19		223.508	1.52708e-19		223.508	3.06944e-18												223.508	1.31046e-18		223.508	6.14061e-19		223.508	1.15704e-18
223.591	1.73991e-19		223.591	1.54722e-19		223.591	3.04252e-18												223.591	1.27792e-18		223.591	6.07861e-19		223.591	1.13535e-18
223.675	1.79293e-19		223.675	1.56888e-19		223.675	3.01655e-18												223.675	1.24592e-18		223.675	6.02184e-19		223.675	1.11392e-18
223.758	1.84785e-19		223.758	1.59206e-19		223.758	2.99153e-18												223.758	1.21445e-18		223.758	5.97031e-19		223.758	1.09278e-18
223.841	1.90468e-19		223.841	1.61676e-19		223.841	2.96746e-18												223.841	1.18352e-18		223.841	5.92401e-19		223.841	1.0719e-18
223.925	1.96345e-19		223.925	1.64297e-19		223.925	2.94438e-18												223.925	1.15313e-18		223.925	5.88294e-19		223.925	1.05131e-18
224.008	2.02416e-19		224.008	1.6707e-19		224.008	2.92227e-18												224.008	1.12328e-18		224.008	5.8471e-19		224.008	1.031e-18
224.091	2.08686e-19		224.091	1.69995e-19		224.091	2.90116e-18												224.091	1.09396e-18		224.091	5.81649e-19		224.091	1.01097e-18
224.175	2.15155e-19		224.175	1.73071e-19		224.175	2.88104e-18												224.175	1.06518e-18		224.175	5.79111e-19		224.175	9.91235e-19
224.258	2.21825e-19		224.258	1.76299e-19		224.258	2.86192e-18												224.258	1.03692e-18		224.258	5.77096e-19		224.258	9.71785e-19
224.341	2.28699e-19		224.341	1.79679e-19		224.341	2.84382e-18												224.341	1.0092e-18		224.341	5.75603e-19		224.341	9.52627e-19
224.425	2.35778e-19		224.425	1.83211e-19		224.425	2.82673e-18												224.425	9.82013e-19		224.425	5.74633e-19		224.425	9.33764e-19
224.508	2.43065e-19		224.508	1.86896e-19		224.508	2.81065e-18												224.508	9.55348e-19		224.508	5.74186e-19		224.508	9.15197e-19
224.592	2.50561e-19		224.592	1.90733e-19		224.592	2.79559e-18												224.592	9.29207e-19		224.592	5.7426e-19		224.592	8.9693e-19
224.675	2.58268e-19		224.675	1.94723e-19		224.675	2.78155e-18												224.675	9.03587e-19		224.675	5.74857e-19		224.675	8.78965e-19
224.758	2.66188e-19		224.758	1.98866e-19		224.758	2.76853e-18												224.758	8.78484e-19		224.758	5.75975e-19		224.758	8.61304e-19
224.842	2.74322e-19		224.842	2.03164e-19		224.842	2.75653e-18												224.842	8.53896e-19		224.842	5.77615e-19		224.842	8.43949e-19
224.925	2.82672e-19		224.925	2.07615e-19		224.925	2.74554e-18												224.925	8.29818e-19		224.925	5.79777e-19		224.925	8.26904e-19
225.008	2.9124e-19		225.008	2.12221e-19		225.008	2.73556e-18												225.008	8.06246e-19		225.008	5.82459e-19		225.008	8.10169e-19
225.092	3.00027e-19		225.092	2.16983e-19		225.092	2.7266e-18												225.092	7.83177e-19		225.092	5.85662e-19		225.092	7.93749e-19
225.175	3.09035e-19		225.175	2.219e-19		225.175	2.71863e-18												225.175	7.60605e-19		225.175	5.89386e-19		225.175	7.77644e-19
225.258	3.18265e-19		225.258	2.26973e-19		225.258	2.71167e-18												225.258	7.38528e-19		225.258	5.9363e-19		225.258	7.61856e-19
225.342	3.27718e-19		225.342	2.32204e-19		225.342	2.70569e-18												225.342	7.16939e-19		225.342	5.98393e-19		225.342	7.46389e-19
225.425	3.37395e-19		225.425	2.37592e-19		225.425	2.7007e-18												225.425	6.95834e-19		225.425	6.03676e-19		225.425	7.31244e-19
225.508	3.47298e-19		225.508	2.43139e-19		225.508	2.69669e-18												225.508	6.75208e-19		225.508	6.09477e-19		225.508	7.16422e-19
225.592	3.57427e-19		225.592	2.48845e-19		225.592	2.69363e-18												225.592	6.55055e-19		225.592	6.15797e-19		225.592	7.01927e-19
225.675	3.67783e-19		225.675	2.54711e-19		225.675	2.69154e-18												225.675	6.35372e-19		225.675	6.22634e-19		225.675	6.87759e-19
225.759	3.78368e-19		225.759	2.60738e-19		225.759	2.69038e-18												225.759	6.16151e-19		225.759	6.29989e-19		225.759	6.73921e-19
225.842	3.89181e-19		225.842	2.66926e-19		225.842	2.69016e-18												225.842	5.97387e-19		225.842	6.3786e-19		225.842	6.60414e-19
225.925	4.00224e-19		225.925	2.73276e-19		225.925	2.69086e-18												225.925	5.79075e-19		225.925	6.46246e-19		225.925	6.4724e-19
226.009	4.11496e-19		226.009	2.79789e-19		226.009	2.69246e-18												226.009	5.61208e-19		226.009	6.55148e-19		226.009	6.34401e-19
226.092	4.22999e-19		226.092	2.86467e-19		226.092	2.69495e-18												226.092	5.43782e-19		226.092	6.64563e-19		226.092	6.21897e-19
226.175	4.34731e-19		226.175	2.93309e-19		226.175	2.69831e-18												226.175	5.26789e-19		226.175	6.74491e-19		226.175	6.09732e-19
226.259	4.46695e-19		226.259	3.00317e-19		226.259	2.70254e-18												226.259	5.10224e-19		226.259	6.84931e-19		226.259	5.97905e-19
226.342	4.58888e-19		226.342	3.07491e-19		226.342	2.70761e-18												226.342	4.9408e-19		226.342	6.95881e-19		226.342	5.86419e-19
226.425	4.71312e-19		226.425	3.14833e-19		226.425	2.7135e-18												226.425	4.78351e-19		226.425	7.07341e-19		226.425	5.75274e-19
226.509	4.83965e-19		226.509	3.22343e-19		226.509	2.72021e-18												226.509	4.63032e-19		226.509	7.1931e-19		226.509	5.64472e-19
226.592	4.96847e-19		226.592	3.30022e-19		226.592	2.7277e-18												226.592	4.48115e-19		226.592	7.31784e-19		226.592	5.54015e-19
226.676	5.09958e-19		226.676	3.37872e-19		226.676	2.73596e-18												226.676	4.33594e-19		226.676	7.44764e-19		226.676	5.43902e-19
226.759	5.23298e-19		226.759	3.45893e-19		226.759	2.74497e-18												226.759	4.19462e-19		226.759	7.58247e-19		226.759	5.34136e-19
226.842	5.36864e-19		226.842	3.54085e-19		226.842	2.75472e-18												226.842	4.05714e-19		226.842	7.72232e-19		226.842	5.24718e-19
226.926	5.50656e-19		226.926	3.6245e-19		226.926	2.76517e-18												226.926	3.92343e-19		226.926	7.86716e-19		226.926	5.15647e-19
227.009	5.64672e-19		227.009	3.70989e-19		227.009	2.77631e-18												227.009	3.79342e-19		227.009	8.01697e-19		227.009	5.06926e-19
227.092	5.78912e-19		227.092	3.79703e-19		227.092	2.78812e-18												227.092	3.66704e-19		227.092	8.17174e-19		227.092	4.98554e-19
227.176	5.93374e-19		227.176	3.88592e-19		227.176	2.80057e-18												227.176	3.54424e-19		227.176	8.33143e-19		227.176	4.90534e-19
227.259	6.08055e-19		227.259	3.97657e-19		227.259	2.81364e-18												227.259	3.42494e-19		227.259	8.49602e-19		227.259	4.82864e-19
227.342	6.22955e-19		227.342	4.06899e-19		227.342	2.82732e-18												227.342	3.30909e-19		227.342	8.66549e-19		227.342	4.75547e-19
227.426	6.38071e-19		227.426	4.16319e-19		227.426	2.84157e-18												227.426	3.19661e-19		227.426	8.8398e-19		227.426	4.68583e-19
227.509	6.534e-19		227.509	4.25917e-19		227.509	2.85637e-18												227.509	3.08744e-19		227.509	9.01892e-19		227.509	4.61972e-19
227.593	6.68942e-19		227.593	4.35695e-19		227.593	2.8717e-18												227.593	2.98153e-19		227.593	9.20282e-19		227.593	4.55715e-19
227.676	6.84692e-19		227.676	4.45653e-19		227.676	2.88753e-18												227.676	2.8788e-19		227.676	9.39147e-19		227.676	4.49812e-19
227.759	7.00648e-19		227.759	4.55792e-19		227.759	2.90384e-18												227.759	2.77919e-19		227.759	9.58483e-19		227.759	4.44264e-19
227.843	7.16808e-19		227.843	4.66112e-19		227.843	2.92061e-18												227.843	2.68263e-19		227.843	9.78286e-19		227.843	4.39071e-19
227.926	7.33168e-19		227.926	4.76615e-19		227.926	2.9378e-18												227.926	2.58908e-19		227.926	9.98551e-19		227.926	4.34234e-19
228.009	7.49725e-19		228.009	4.873e-19		228.009	2.9554e-18												228.009	2.49846e-19		228.009	1.01928e-18		228.009	4.29752e-19
228.093	7.66476e-19		228.093	4.98168e-19		228.093	2.97338e-18												228.093	2.41071e-19		228.093	1.04045e-18		228.093	4.25626e-19
228.176	7.83416e-19		228.176	5.0922e-19		228.176	2.99171e-18												228.176	2.32578e-19		228.176	1.06208e-18		228.176	4.21857e-19
228.259	8.00543e-19		228.259	5.20456e-19		228.259	3.01037e-18												228.259	2.2436e-19		228.259	1.08415e-18		228.259	4.18444e-19
228.343	8.17852e-19		228.343	5.31877e-19		228.343	3.02933e-18												228.343	2.16412e-19		228.343	1.10667e-18		228.343	4.15388e-19
228.426	8.3534e-19		228.426	5.43484e-19		228.426	3.04857e-18												228.426	2.08727e-19		228.426	1.12961e-18		228.426	4.12688e-19
228.51	8.53001e-19		228.51	5.55275e-19		228.51	3.06806e-18												228.51	2.013e-19		228.51	1.15298e-18		228.51	4.10345e-19
228.593	8.70831e-19		228.593	5.67252e-19		228.593	3.08777e-18												228.593	1.94125e-19		228.593	1.17678e-18		228.593	4.08358e-19
228.676	8.88827e-19		228.676	5.79416e-19		228.676	3.10768e-18												228.676	1.87197e-19		228.676	1.20099e-18		228.676	4.06729e-19
228.76	9.06982e-19		228.76	5.91765e-19		228.76	3.12777e-18												228.76	1.80511e-19		228.76	1.22561e-18		228.76	4.05456e-19
228.843	9.25292e-19		228.843	6.04301e-19		228.843	3.148e-18												228.843	1.7406e-19		228.843	1.25063e-18		228.843	4.04539e-19
228.926	9.43752e-19		228.926	6.17023e-19		228.926	3.16836e-18												228.926	1.6784e-19		228.926	1.27605e-18		228.926	4.03979e-19
229.01	9.62357e-19		229.01	6.29931e-19		229.01	3.18881e-18												229.01	1.61845e-19		229.01	1.30186e-18		229.01	4.03776e-19
229.093	9.811e-19		229.093	6.43026e-19		229.093	3.20934e-18												229.093	1.56071e-19		229.093	1.32805e-18		229.093	4.03928e-19
229.176	9.99978e-19		229.176	6.56307e-19		229.176	3.22991e-18												229.176	1.50512e-19		229.176	1.35461e-18		229.176	4.04436e-19
229.26	1.01898e-18		229.26	6.69775e-19		229.26	3.25051e-18												229.26	1.45164e-19		229.26	1.38154e-18		229.26	4.053e-19
229.343	1.03811e-18		229.343	6.83428e-19		229.343	3.2711e-18												229.343	1.40022e-19		229.343	1.40883e-18		229.343	4.06518e-19
229.426	1.05735e-18		229.426	6.97266e-19		229.426	3.29166e-18												229.426	1.35081e-19		229.426	1.43646e-18		229.426	4.08092e-19
229.51	1.0767e-18		229.51	7.1129e-19		229.51	3.31218e-18												229.51	1.30336e-19		229.51	1.46444e-18		229.51	4.1002e-19
229.593	1.09616e-18		229.593	7.25499e-19		229.593	3.33262e-18												229.593	1.25785e-19		229.593	1.49274e-18		229.593	4.12303e-19
229.677	1.11571e-18		229.677	7.39891e-19		229.677	3.35296e-18												229.677	1.21421e-19		229.677	1.52137e-18		229.677	4.14939e-19
229.76	1.13535e-18		229.76	7.54468e-19		229.76	3.37318e-18												229.76	1.17241e-19		229.76	1.55031e-18		229.76	4.17927e-19
229.843	1.15507e-18		229.843	7.69227e-19		229.843	3.39325e-18												229.843	1.13241e-19		229.843	1.57955e-18		229.843	4.21269e-19
229.927	1.17487e-18		229.927	7.84168e-19		229.927	3.41316e-18												229.927	1.09417e-19		229.927	1.60909e-18		229.927	4.24962e-19
230.01	1.19474e-18		230.01	7.99291e-19		230.01	3.43288e-18												230.01	1.05765e-19		230.01	1.6389e-18		230.01	4.29007e-19
230.093	1.21467e-18		230.093	8.14595e-19		230.093	3.45238e-18												230.093	1.02282e-19		230.093	1.66899e-18		230.093	4.33402e-19
230.177	1.23465e-18		230.177	8.30078e-19		230.177	3.47166e-18												230.177	9.89638e-20		230.177	1.69934e-18		230.177	4.38147e-19
230.26	1.25469e-18		230.26	8.45739e-19		230.26	3.49068e-18												230.26	9.58071e-20		230.26	1.72994e-18		230.26	4.43241e-19
230.343	1.27476e-18		230.343	8.61578e-19		230.343	3.50943e-18												230.343	9.28087e-20		230.343	1.76078e-18		230.343	4.48684e-19
230.427	1.29486e-18		230.427	8.77593e-19		230.427	3.52789e-18												230.427	8.99654e-20		230.427	1.79184e-18		230.427	4.54474e-19
230.51	1.31499e-18		230.51	8.93782e-19		230.51	3.54603e-18												230.51	8.72742e-20		230.51	1.82312e-18		230.51	4.6061e-19
230.594	1.33513e-18		230.594	9.10145e-19		230.594	3.56384e-18												230.594	8.47321e-20		230.594	1.8546e-18		230.594	4.67092e-19
230.677	1.35529e-18		230.677	9.2668e-19		230.677	3.58131e-18												230.677	8.23363e-20		230.677	1.88627e-18		230.677	4.73918e-19
230.76	1.37544e-18		230.76	9.43386e-19		230.76	3.5984e-18												230.76	8.00843e-20		230.76	1.91812e-18		230.76	4.81087e-19
230.844	1.39558e-18		230.844	9.6026e-19		230.844	3.61511e-18												230.844	7.79733e-20		230.844	1.95014e-18		230.844	4.88599e-19
230.927	1.41571e-18		230.927	9.77301e-19		230.927	3.63141e-18												230.927	7.60011e-20		230.927	1.98231e-18		230.927	4.96451e-19
231.01	1.43582e-18		231.01	9.94507e-19		231.01	3.6473e-18												231.01	7.41653e-20		231.01	2.01462e-18		231.01	5.04643e-19
231.094	1.45589e-18		231.094	1.01188e-18		231.094	3.66275e-18												231.094	7.24638e-20		231.094	2.04706e-18		231.094	5.13174e-19
231.177	1.47593e-18		231.177	1.02941e-18		231.177	3.67775e-18												231.177	7.08945e-20		231.177	2.07961e-18		231.177	5.22041e-19
231.26	1.49591e-18		231.26	1.0471e-18		231.26	3.69229e-18												231.26	6.94555e-20		231.26	2.11226e-18		231.26	5.31244e-19
231.344	1.51584e-18		231.344	1.06494e-18		231.344	3.70635e-18												231.344	6.8145e-20		231.344	2.145e-18		231.344	5.4078e-19
231.427	1.5357e-18		231.427	1.08295e-18		231.427	3.71992e-18												231.427	6.69614e-20		231.427	2.17781e-18		231.427	5.50649e-19
231.511	1.55549e-18		231.511	1.1011e-18		231.511	3.73299e-18												231.511	6.59031e-20		231.511	2.21067e-18		231.511	5.60848e-19
231.594	1.5752e-18		231.594	1.1194e-18		231.594	3.74554e-18												231.594	6.49687e-20		231.594	2.24359e-18		231.594	5.71376e-19
231.677	1.59482e-18		231.677	1.13786e-18		231.677	3.75756e-18												231.677	6.41569e-20		231.677	2.27653e-18		231.677	5.8223e-19
231.761	1.61433e-18		231.761	1.15645e-18		231.761	3.76904e-18												231.761	6.34665e-20		231.761	2.30949e-18		231.761	5.93409e-19
231.844	1.63374e-18		231.844	1.17519e-18		231.844	3.77997e-18												231.844	6.28964e-20		231.844	2.34245e-18		231.844	6.04911e-19
231.927	1.65304e-18		231.927	1.19407e-18		231.927	3.79035e-18												231.927	6.24458e-20		231.927	2.3754e-18		231.927	6.16734e-19
232.011	1.67221e-18		232.011	1.21308e-18		232.011	3.80016e-18												232.011	6.21137e-20		232.011	2.40832e-18		232.011	6.28875e-19
232.094	1.69124e-18		232.094	1.23223e-18		232.094	3.80939e-18												232.094	6.18996e-20		232.094	2.4412e-18		232.094	6.41333e-19
232.177	1.71014e-18		232.177	1.25151e-18		232.177	3.81804e-18												232.177	6.18027e-20		232.177	2.47402e-18		232.177	6.54104e-19
232.261	1.72889e-18		232.261	1.27091e-18		232.261	3.82609e-18												232.261	6.18227e-20		232.261	2.50678e-18		232.261	6.67186e-19
232.344	1.74748e-18		232.344	1.29044e-18		232.344	3.83355e-18												232.344	6.19592e-20		232.344	2.53944e-18		232.344	6.80577e-19
232.427	1.7659e-18		232.427	1.31009e-18		232.427	3.84041e-18												232.427	6.22119e-20		232.427	2.57201e-18		232.427	6.94274e-19
232.511	1.78415e-18		232.511	1.32986e-18		232.511	3.84665e-18												232.511	6.25807e-20		232.511	2.60446e-18		232.511	7.08274e-19
232.594	1.80221e-18		232.594	1.34974e-18		232.594	3.85229e-18												232.594	6.30656e-20		232.594	2.63678e-18		232.594	7.22575e-19
232.678	1.82009e-18		232.678	1.36973e-18		232.678	3.85731e-18												232.678	6.36666e-20		232.678	2.66895e-18		232.678	7.37172e-19
232.761	1.83777e-18		232.761	1.38983e-18		232.761	3.8617e-18												232.761	6.43841e-20		232.761	2.70097e-18		232.761	7.52064e-19
232.844	1.85524e-18		232.844	1.41003e-18		232.844	3.86548e-18												232.844	6.52182e-20		232.844	2.73281e-18		232.844	7.67247e-19
232.928	1.8725e-18		232.928	1.43033e-18		232.928	3.86862e-18												232.928	6.61694e-20		232.928	2.76446e-18		232.928	7.82717e-19
233.011	1.88954e-18		233.011	1.45072e-18		233.011	3.87115e-18												233.011	6.72381e-20		233.011	2.79591e-18		233.011	7.98472e-19
233.094	1.90634e-18		233.094	1.47121e-18		233.094	3.87304e-18												233.094	6.84251e-20		233.094	2.82715e-18		233.094	8.14507e-19
233.178	1.92291e-18		233.178	1.49178e-18		233.178	3.8743e-18												233.178	6.9731e-20		233.178	2.85815e-18		233.178	8.3082e-19
233.261	1.93924e-18		233.261	1.51244e-18		233.261	3.87494e-18												233.261	7.11567e-20		233.261	2.8889e-18		233.261	8.47405e-19
233.344	1.95532e-18		233.344	1.53318e-18		233.344	3.87495e-18												233.344	7.2703e-20		233.344	2.9194e-18		233.344	8.6426e-19
233.428	1.97114e-18		233.428	1.55399e-18		233.428	3.87434e-18												233.428	7.4371e-20		233.428	2.94962e-18		233.428	8.81381e-19
233.511	1.98669e-18		233.511	1.57487e-18		233.511	3.8731e-18												233.511	7.61617e-20		233.511	2.97956e-18		233.511	8.98763e-19
233.595	2.00197e-18		233.595	1.59581e-18		233.595	3.87124e-18												233.595	7.80764e-20		233.595	3.0092e-18		233.595	9.16401e-19
233.678	2.01697e-18		233.678	1.61682e-18		233.678	3.86876e-18												233.678	8.01163e-20		233.678	3.03852e-18		233.678	9.34293e-19
233.761	2.03169e-18		233.761	1.63788e-18		233.761	3.86566e-18												233.761	8.22829e-20		233.761	3.06751e-18		233.761	9.52433e-19
233.845	2.04611e-18		233.845	1.659e-18		233.845	3.86196e-18												233.845	8.45776e-20		233.845	3.09616e-18		233.845	9.70817e-19
233.928	2.06024e-18		233.928	1.68016e-18		233.928	3.85765e-18												233.928	8.70019e-20		233.928	3.12446e-18		233.928	9.8944e-19
234.011	2.07406e-18		234.011	1.70137e-18		234.011	3.85273e-18												234.011	8.95574e-20		234.011	3.1524e-18		234.011	1.0083e-18
234.095	2.08757e-18		234.095	1.72262e-18		234.095	3.84723e-18												234.095	9.22459e-20		234.095	3.17996e-18		234.095	1.02738e-18
234.178	2.10077e-18		234.178	1.7439e-18		234.178	3.84113e-18												234.178	9.50692e-20		234.178	3.20712e-18		234.178	1.04669e-18
234.261	2.11364e-18		234.261	1.7652e-18		234.261	3.83444e-18												234.261	9.80291e-20		234.261	3.23389e-18		234.261	1.06622e-18
234.345	2.12619e-18		234.345	1.78653e-18		234.345	3.82718e-18												234.345	1.01128e-19		234.345	3.26024e-18		234.345	1.08597e-18
234.428	2.13841e-18		234.428	1.80788e-18		234.428	3.81935e-18												234.428	1.04367e-19		234.428	3.28617e-18		234.428	1.10592e-18
234.512	2.15029e-18		234.512	1.82924e-18		234.512	3.81096e-18												234.512	1.07748e-19		234.512	3.31166e-18		234.512	1.12608e-18
234.595	2.16182e-18		234.595	1.85061e-18		234.595	3.80201e-18												234.595	1.11275e-19		234.595	3.33671e-18		234.595	1.14643e-18
234.678	2.17302e-18		234.678	1.87199e-18		234.678	3.79252e-18												234.678	1.14948e-19		234.678	3.3613e-18		234.678	1.16698e-18
234.762	2.18386e-18		234.762	1.89336e-18		234.762	3.78249e-18												234.762	1.18771e-19		234.762	3.38543e-18		234.762	1.18771e-18
234.845	2.19434e-18		234.845	1.91472e-18		234.845	3.77193e-18												234.845	1.22746e-19		234.845	3.40907e-18		234.845	1.20862e-18
234.928	2.20447e-18		234.928	1.93607e-18		234.928	3.76086e-18												234.928	1.26874e-19		234.928	3.43224e-18		234.928	1.2297e-18
235.012	2.21423e-18		235.012	1.95741e-18		235.012	3.74927e-18												235.012	1.31159e-19		235.012	3.45491e-18		235.012	1.25096e-18
235.095	2.22362e-18		235.095	1.97871e-18		235.095	3.73719e-18												235.095	1.35603e-19		235.095	3.47707e-18		235.095	1.27237e-18
235.178	2.23265e-18		235.178	1.99999e-18		235.178	3.72461e-18												235.178	1.40208e-19		235.178	3.49873e-18		235.178	1.29394e-18
235.262	2.2413e-18		235.262	2.02124e-18		235.262	3.71156e-18												235.262	1.44978e-19		235.262	3.51987e-18		235.262	1.31566e-18
235.345	2.24958e-18		235.345	2.04245e-18		235.345	3.69804e-18												235.345	1.49914e-19		235.345	3.54048e-18		235.345	1.33753e-18
235.428	2.25747e-18		235.428	2.06361e-18		235.428	3.68407e-18												235.428	1.55019e-19		235.428	3.56056e-18		235.428	1.35953e-18
235.512	2.26499e-18		235.512	2.08472e-18		235.512	3.66965e-18												235.512	1.60297e-19		235.512	3.58009e-18		235.512	1.38166e-18
235.595	2.27212e-18		235.595	2.10577e-18		235.595	3.65479e-18												235.595	1.6575e-19		235.595	3.59908e-18		235.595	1.40391e-18
235.679	2.27886e-18		235.679	2.12676e-18		235.679	3.63951e-18												235.679	1.7138e-19		235.679	3.61752e-18		235.679	1.42627e-18
235.762	2.28522e-18		235.762	2.14769e-18		235.762	3.62382e-18												235.762	1.77191e-19		235.762	3.6354e-18		235.762	1.44875e-18
235.845	2.29119e-18		235.845	2.16854e-18		235.845	3.60773e-18												235.845	1.83185e-19		235.845	3.65271e-18		235.845	1.47133e-18
235.929	2.29676e-18		235.929	2.18931e-18		235.929	3.59126e-18												235.929	1.89365e-19		235.929	3.66946e-18		235.929	1.494e-18
236.012	2.30194e-18		236.012	2.21e-18		236.012	3.57441e-18												236.012	1.95734e-19		236.012	3.68564e-18		236.012	1.51676e-18
236.095	2.30673e-18		236.095	2.23059e-18		236.095	3.5572e-18												236.095	2.02295e-19		236.095	3.70124e-18		236.095	1.5396e-18
236.179	2.31113e-18		236.179	2.25109e-18		236.179	3.53963e-18												236.179	2.09051e-19		236.179	3.71626e-18		236.179	1.56251e-18
236.262	2.31512e-18		236.262	2.27149e-18		236.262	3.52173e-18												236.262	2.16004e-19		236.262	3.73069e-18		236.262	1.5855e-18
236.345	2.31873e-18		236.345	2.29178e-18		236.345	3.50351e-18												236.345	2.23158e-19		236.345	3.74454e-18		236.345	1.60853e-18
236.429	2.32193e-18		236.429	2.31196e-18		236.429	3.48497e-18												236.429	2.30515e-19		236.429	3.7578e-18		236.429	1.63162e-18
236.512	2.32474e-18		236.512	2.33202e-18		236.512	3.46613e-18												236.512	2.38079e-19		236.512	3.77047e-18		236.512	1.65476e-18
236.596	2.32716e-18		236.596	2.35196e-18		236.596	3.447e-18												236.596	2.45852e-19		236.596	3.78255e-18		236.596	1.67793e-18
236.679	2.32918e-18		236.679	2.37176e-18		236.679	3.4276e-18												236.679	2.53838e-19		236.679	3.79404e-18		236.679	1.70113e-18
236.762	2.33081e-18		236.762	2.39143e-18		236.762	3.40793e-18												236.762	2.62038e-19		236.762	3.80494e-18		236.762	1.72435e-18
236.846	2.33204e-18		236.846	2.41096e-18		236.846	3.38802e-18												236.846	2.70456e-19		236.846	3.81524e-18		236.846	1.74758e-18
236.929	2.33288e-18		236.929	2.43034e-18		236.929	3.36786e-18												236.929	2.79095e-19		236.929	3.82495e-18		236.929	1.77082e-18
237.012	2.33333e-18		237.012	2.44957e-18		237.012	3.34748e-18												237.012	2.87957e-19		237.012	3.83406e-18		237.012	1.79406e-18
237.096	2.33338e-18		237.096	2.46864e-18		237.096	3.32689e-18												237.096	2.97045e-19		237.096	3.84258e-18		237.096	1.81728e-18
237.179	2.33305e-18		237.179	2.48754e-18		237.179	3.3061e-18												237.179	3.06363e-19		237.179	3.85052e-18		237.179	1.8405e-18
237.262	2.33234e-18		237.262	2.50627e-18		237.262	3.28511e-18												237.262	3.15912e-19		237.262	3.85786e-18		237.262	1.86368e-18
237.346	2.33123e-18		237.346	2.52483e-18		237.346	3.26395e-18												237.346	3.25695e-19		237.346	3.86462e-18		237.346	1.88684e-18
237.429	2.32975e-18		237.429	2.54321e-18		237.429	3.24262e-18												237.429	3.35716e-19		237.429	3.87079e-18		237.429	1.90995e-18
237.512	2.32789e-18		237.512	2.5614e-18		237.512	3.22114e-18												237.512	3.45975e-19		237.512	3.87638e-18		237.512	1.93302e-18
237.596	2.32565e-18		237.596	2.5794e-18		237.596	3.19952e-18												237.596	3.56477e-19		237.596	3.8814e-18		237.596	1.95603e-18
237.679	2.32303e-18		237.679	2.5972e-18		237.679	3.17777e-18												237.679	3.67223e-19		237.679	3.88584e-18		237.679	1.97898e-18
237.763	2.32005e-18		237.763	2.6148e-18		237.763	3.1559e-18												237.763	3.78216e-19		237.763	3.8897e-18		237.763	2.00185e-18
237.846	2.31669e-18		237.846	2.63218e-18		237.846	3.13392e-18												237.846	3.89458e-19		237.846	3.89301e-18		237.846	2.02465e-18
237.929	2.31297e-18		237.929	2.64936e-18		237.929	3.11184e-18												237.929	4.00951e-19		237.929	3.89575e-18		237.929	2.04737e-18
238.013	2.30889e-18		238.013	2.66631e-18		238.013	3.08968e-18												238.013	4.12697e-19		238.013	3.89793e-18		238.013	2.06999e-18
238.096	2.30445e-18		238.096	2.68304e-18		238.096	3.06744e-18												238.096	4.24699e-19		238.096	3.89956e-18		238.096	2.09251e-18
238.179	2.29965e-18		238.179	2.69954e-18		238.179	3.04513e-18												238.179	4.36958e-19		238.179	3.90065e-18		238.179	2.11492e-18
238.263	2.29451e-18		238.263	2.7158e-18		238.263	3.02277e-18												238.263	4.49477e-19		238.263	3.90119e-18		238.263	2.13722e-18
238.346	2.28902e-18		238.346	2.73183e-18		238.346	3.00037e-18												238.346	4.62256e-19		238.346	3.9012e-18		238.346	2.15939e-18
238.429	2.28318e-18		238.429	2.7476e-18		238.429	2.97793e-18												238.429	4.75299e-19		238.429	3.90069e-18		238.429	2.18143e-18
238.513	2.27701e-18		238.513	2.76313e-18		238.513	2.95546e-18												238.513	4.88606e-19		238.513	3.89965e-18		238.513	2.20334e-18
238.596	2.27051e-18		238.596	2.7784e-18		238.596	2.93298e-18												238.596	5.02178e-19		238.596	3.8981e-18		238.596	2.2251e-18
238.68	2.26367e-18		238.68	2.79341e-18		238.68	2.91049e-18												238.68	5.16018e-19		238.68	3.89604e-18		238.68	2.24671e-18
238.763	2.25651e-18		238.763	2.80815e-18		238.763	2.888e-18												238.763	5.30127e-19		238.763	3.89348e-18		238.763	2.26816e-18
238.846	2.24904e-18		238.846	2.82262e-18		238.846	2.86552e-18												238.846	5.44505e-19		238.846	3.89043e-18		238.846	2.28945e-18
238.93	2.24125e-18		238.93	2.83682e-18		238.93	2.84306e-18												238.93	5.59154e-19		238.93	3.8869e-18		238.93	2.31056e-18
239.013	2.23314e-18		239.013	2.85074e-18		239.013	2.82062e-18												239.013	5.74074e-19		239.013	3.88289e-18		239.013	2.3315e-18
239.096	2.22474e-18		239.096	2.86437e-18		239.096	2.79822e-18												239.096	5.89266e-19		239.096	3.87841e-18		239.096	2.35224e-18
239.18	2.21604e-18		239.18	2.87771e-18		239.18	2.77586e-18												239.18	6.04732e-19		239.18	3.87348e-18		239.18	2.3728e-18
239.263	2.20704e-18		239.263	2.89076e-18		239.263	2.75354e-18												239.263	6.20471e-19		239.263	3.86809e-18		239.263	2.39316e-18
239.346	2.19775e-18		239.346	2.90351e-18		239.346	2.73129e-18												239.346	6.36483e-19		239.346	3.86226e-18		239.346	2.41331e-18
239.43	2.18819e-18		239.43	2.91595e-18		239.43	2.70909e-18												239.43	6.5277e-19		239.43	3.856e-18		239.43	2.43326e-18
239.513	2.17834e-18		239.513	2.92809e-18		239.513	2.68697e-18												239.513	6.6933e-19		239.513	3.84932e-18		239.513	2.45298e-18
239.597	2.16823e-18		239.597	2.93992e-18		239.597	2.66492e-18												239.597	6.86164e-19		239.597	3.84222e-18		239.597	2.47248e-18
239.68	2.15785e-18		239.68	2.95143e-18		239.68	2.64295e-18												239.68	7.03272e-19		239.68	3.83472e-18		239.68	2.49175e-18
239.763	2.14721e-18		239.763	2.96262e-18		239.763	2.62106e-18												239.763	7.20653e-19		239.763	3.82682e-18		239.763	2.51079e-18
239.847	2.13631e-18		239.847	2.97349e-18		239.847	2.59927e-18												239.847	7.38306e-19		239.847	3.81853e-18		239.847	2.52959e-18
239.93	2.12517e-18		239.93	2.98403e-18		239.93	2.57758e-18												239.93	7.56232e-19		239.93	3.80987e-18		239.93	2.54814e-18
240.013	2.11379e-18		240.013	2.99424e-18		240.013	2.55598e-18												240.013	7.74428e-19		240.013	3.80084e-18		240.013	2.56643e-18
240.097	2.10217e-18		240.097	3.00412e-18		240.097	2.5345e-18												240.097	7.92893e-19		240.097	3.79146e-18		240.097	2.58447e-18
240.18	2.09033e-18		240.18	3.01365e-18		240.18	2.51312e-18												240.18	8.11628e-19		240.18	3.78172e-18		240.18	2.60225e-18
240.263	2.07826e-18		240.263	3.02285e-18		240.263	2.49187e-18												240.263	8.30629e-19		240.263	3.77165e-18		240.263	2.61976e-18
240.347	2.06597e-18		240.347	3.03169e-18		240.347	2.47073e-18												240.347	8.49896e-19		240.347	3.76125e-18		240.347	2.637e-18
240.43	2.05347e-18		240.43	3.04019e-18		240.43	2.44971e-18												240.43	8.69426e-19		240.43	3.75054e-18		240.43	2.65396e-18
240.513	2.04077e-18		240.513	3.04834e-18		240.513	2.42882e-18												240.513	8.89218e-19		240.513	3.73951e-18		240.513	2.67064e-18
240.597	2.02787e-18		240.597	3.05614e-18		240.597	2.40806e-18												240.597	9.09269e-19		240.597	3.72819e-18		240.597	2.68704e-18
240.68	2.01478e-18		240.68	3.06357e-18		240.68	2.38743e-18												240.68	9.29577e-19		240.68	3.71658e-18		240.68	2.70314e-18
240.764	2.0015e-18		240.764	3.07065e-18		240.764	2.36693e-18												240.764	9.5014e-19		240.764	3.70469e-18		240.764	2.71895e-18
240.847	1.98804e-18		240.847	3.07736e-18		240.847	2.34657e-18												240.847	9.70954e-19		240.847	3.69253e-18		240.847	2.73446e-18
240.93	1.97441e-18		240.93	3.0837e-18		240.93	2.32636e-18												240.93	9.92017e-19		240.93	3.68012e-18		240.93	2.74967e-18
241.014	1.96061e-18		241.014	3.08968e-18		241.014	2.30628e-18												241.014	1.01332e-18		241.014	3.66745e-18		241.014	2.76457e-18
241.097	1.94666e-18		241.097	3.09529e-18		241.097	2.28635e-18												241.097	1.03488e-18		241.097	3.65454e-18		241.097	2.77916e-18
241.18	1.93255e-18		241.18	3.10052e-18		241.18	2.26656e-18												241.18	1.05666e-18		241.18	3.6414e-18		241.18	2.79344e-18
241.264	1.91829e-18		241.264	3.10538e-18		241.264	2.24692e-18												241.264	1.07869e-18		241.264	3.62805e-18		241.264	2.8074e-18
241.347	1.90389e-18		241.347	3.10986e-18		241.347	2.22742e-18												241.347	1.10094e-18		241.347	3.61448e-18		241.347	2.82104e-18
241.43	1.88935e-18		241.43	3.11396e-18		241.43	2.20807e-18												241.43	1.12343e-18		241.43	3.6007e-18		241.43	2.83436e-18
241.514	1.87468e-18		241.514	3.11768e-18		241.514	2.18887e-18												241.514	1.14613e-18		241.514	3.58674e-18		241.514	2.84735e-18
241.597	1.8599e-18		241.597	3.12102e-18		241.597	2.16983e-18												241.597	1.16905e-18		241.597	3.57259e-18		241.597	2.86002e-18
241.681	1.84499e-18		241.681	3.12397e-18		241.681	2.15093e-18												241.681	1.19219e-18		241.681	3.55826e-18		241.681	2.87235e-18
241.764	1.82998e-18		241.764	3.12654e-18		241.764	2.13218e-18												241.764	1.21553e-18		241.764	3.54376e-18		241.764	2.88435e-18
241.847	1.81486e-18		241.847	3.12872e-18		241.847	2.11358e-18												241.847	1.23908e-18		241.847	3.52911e-18		241.847	2.89602e-18
241.931	1.79964e-18		241.931	3.13051e-18		241.931	2.09513e-18												241.931	1.26282e-18		241.931	3.51431e-18		241.931	2.90734e-18
242.014	1.78433e-18		242.014	3.13192e-18		242.014	2.07683e-18												242.014	1.28676e-18		242.014	3.49936e-18		242.014	2.91833e-18
242.097	1.76893e-18		242.097	3.13293e-18		242.097	2.05868e-18												242.097	1.31088e-18		242.097	3.48429e-18		242.097	2.92897e-18
242.181	1.75345e-18		242.181	3.13356e-18		242.181	2.04068e-18												242.181	1.33519e-18		242.181	3.46908e-18		242.181	2.93927e-18
242.264	1.7379e-18		242.264	3.13379e-18		242.264	2.02282e-18												242.264	1.35967e-18		242.264	3.45376e-18		242.264	2.94923e-18
242.347	1.72228e-18		242.347	3.13364e-18		242.347	2.00512e-18												242.347	1.38431e-18		242.347	3.43832e-18		242.347	2.95884e-18
242.431	1.70659e-18		242.431	3.13309e-18		242.431	1.98756e-18												242.431	1.40912e-18		242.431	3.42279e-18		242.431	2.96811e-18
242.514	1.69085e-18		242.514	3.13215e-18		242.514	1.97014e-18												242.514	1.43409e-18		242.514	3.40715e-18		242.514	2.97702e-18
242.598	1.67506e-18		242.598	3.13081e-18		242.598	1.95287e-18												242.598	1.4592e-18		242.598	3.39143e-18		242.598	2.98559e-18
242.681	1.65922e-18		242.681	3.12909e-18		242.681	1.93574e-18												242.681	1.48445e-18		242.681	3.37563e-18		242.681	2.9938e-18
242.764	1.64334e-18		242.764	3.12698e-18		242.764	1.91875e-18												242.764	1.50984e-18		242.764	3.35975e-18		242.764	3.00166e-18
242.848	1.62742e-18		242.848	3.12447e-18		242.848	1.9019e-18												242.848	1.53535e-18		242.848	3.3438e-18		242.848	3.00918e-18
242.931	1.61147e-18		242.931	3.12158e-18		242.931	1.88519e-18												242.931	1.56099e-18		242.931	3.32779e-18		242.931	3.01634e-18
243.014	1.5955e-18		243.014	3.11829e-18		243.014	1.86862e-18												243.014	1.58673e-18		243.014	3.31172e-18		243.014	3.02315e-18
243.098	1.57951e-18		243.098	3.11462e-18		243.098	1.85217e-18												243.098	1.61258e-18		243.098	3.2956e-18		243.098	3.0296e-18
243.181	1.56351e-18		243.181	3.11056e-18		243.181	1.83587e-18												243.181	1.63852e-18		243.181	3.27943e-18		243.181	3.03571e-18
243.264	1.54749e-18		243.264	3.10611e-18		243.264	1.81969e-18												243.264	1.66455e-18		243.264	3.26323e-18		243.264	3.04146e-18
243.348	1.53147e-18		243.348	3.10128e-18		243.348	1.80364e-18												243.348	1.69066e-18		243.348	3.24699e-18		243.348	3.04686e-18
243.431	1.51545e-18		243.431	3.09606e-18		243.431	1.78772e-18												243.431	1.71684e-18		243.431	3.23071e-18		243.431	3.05191e-18
243.514	1.49944e-18		243.514	3.09046e-18		243.514	1.77193e-18												243.514	1.74308e-18		243.514	3.21442e-18		243.514	3.0566e-18
243.598	1.48343e-18		243.598	3.08448e-18		243.598	1.75625e-18												243.598	1.76937e-18		243.598	3.1981e-18		243.598	3.06095e-18
243.681	1.46744e-18		243.681	3.07812e-18		243.681	1.7407e-18												243.681	1.79571e-18		243.681	3.18177e-18		243.681	3.06495e-18
243.765	1.45147e-18		243.765	3.07139e-18		243.765	1.72527e-18												243.765	1.82208e-18		243.765	3.16542e-18		243.765	3.0686e-18
243.848	1.43552e-18		243.848	3.06428e-18		243.848	1.70995e-18												243.848	1.84848e-18		243.848	3.14907e-18		243.848	3.0719e-18
243.931	1.4196e-18		243.931	3.0568e-18		243.931	1.69474e-18												243.931	1.87489e-18		243.931	3.13271e-18		243.931	3.07485e-18
244.015	1.40371e-18		244.015	3.04894e-18		244.015	1.67965e-18												244.015	1.90131e-18		244.015	3.11635e-18		244.015	3.07746e-18
244.098	1.38786e-18		244.098	3.04073e-18		244.098	1.66467e-18												244.098	1.92773e-18		244.098	3.09999e-18		244.098	3.07972e-18
244.181	1.37204e-18		244.181	3.03214e-18		244.181	1.64979e-18												244.181	1.95413e-18		244.181	3.08364e-18		244.181	3.08164e-18
244.265	1.35627e-18		244.265	3.0232e-18		244.265	1.63502e-18												244.265	1.98052e-18		244.265	3.06729e-18		244.265	3.08322e-18
244.348	1.34055e-18		244.348	3.01389e-18		244.348	1.62036e-18												244.348	2.00687e-18		244.348	3.05096e-18		244.348	3.08446e-18
244.431	1.32488e-18		244.431	3.00423e-18		244.431	1.60579e-18												244.431	2.03318e-18		244.431	3.03463e-18		244.431	3.08536e-18
244.515	1.30926e-18		244.515	2.99422e-18		244.515	1.59132e-18												244.515	2.05944e-18		244.515	3.01833e-18		244.515	3.08592e-18
244.598	1.2937e-18		244.598	2.98386e-18		244.598	1.57695e-18												244.598	2.08563e-18		244.598	3.00204e-18		244.598	3.08615e-18
244.682	1.27821e-18		244.682	2.97315e-18		244.682	1.56268e-18												244.682	2.11175e-18		244.682	2.98577e-18		244.682	3.08604e-18
244.765	1.26278e-18		244.765	2.96211e-18		244.765	1.54849e-18												244.765	2.1378e-18		244.765	2.96953e-18		244.765	3.08561e-18
244.848	1.24742e-18		244.848	2.95072e-18		244.848	1.5344e-18												244.848	2.16375e-18		244.848	2.9533e-18		244.848	3.08485e-18
244.932	1.23213e-18		244.932	2.939e-18		244.932	1.52039e-18												244.932	2.18959e-18		244.932	2.9371e-18		244.932	3.08376e-18
245.015	1.21692e-18		245.015	2.92694e-18		245.015	1.50647e-18												245.015	2.21533e-18		245.015	2.92093e-18		245.015	3.08234e-18
245.098	1.20178e-18		245.098	2.91457e-18		245.098	1.49263e-18												245.098	2.24094e-18		245.098	2.90478e-18		245.098	3.08061e-18
245.182	1.18672e-18		245.182	2.90187e-18		245.182	1.47888e-18												245.182	2.26641e-18		245.182	2.88866e-18		245.182	3.07855e-18
245.265	1.17175e-18		245.265	2.88885e-18		245.265	1.4652e-18												245.265	2.29175e-18		245.265	2.87257e-18		245.265	3.07618e-18
245.348	1.15687e-18		245.348	2.87552e-18		245.348	1.4516e-18												245.348	2.31693e-18		245.348	2.85651e-18		245.348	3.07349e-18
245.432	1.14207e-18		245.432	2.86188e-18		245.432	1.43808e-18												245.432	2.34194e-18		245.432	2.84047e-18		245.432	3.07049e-18
245.515	1.12737e-18		245.515	2.84793e-18		245.515	1.42463e-18												245.515	2.36678e-18		245.515	2.82447e-18		245.515	3.06718e-18
245.599	1.11276e-18		245.599	2.83369e-18		245.599	1.41126e-18												245.599	2.39143e-18		245.599	2.8085e-18		245.599	3.06357e-18
245.682	1.09824e-18		245.682	2.81915e-18		245.682	1.39795e-18												245.682	2.41589e-18		245.682	2.79256e-18		245.682	3.05965e-18
245.765	1.08382e-18		245.765	2.80432e-18		245.765	1.38472e-18												245.765	2.44014e-18		245.765	2.77664e-18		245.765	3.05543e-18
245.849	1.06951e-18		245.849	2.78921e-18		245.849	1.37155e-18												245.849	2.46418e-18		245.849	2.76076e-18		245.849	3.05091e-18
245.932	1.05529e-18		245.932	2.77381e-18		245.932	1.35845e-18												245.932	2.48799e-18		245.932	2.74491e-18		245.932	3.04609e-18
246.015	1.04119e-18		246.015	2.75815e-18		246.015	1.34541e-18												246.015	2.51156e-18		246.015	2.72908e-18		246.015	3.04099e-18
246.099	1.02718e-18		246.099	2.74221e-18		246.099	1.33244e-18												246.099	2.53488e-18		246.099	2.71328e-18		246.099	3.03559e-18
246.182	1.01329e-18		246.182	2.72601e-18		246.182	1.31952e-18												246.182	2.55795e-18		246.182	2.69752e-18		246.182	3.02991e-18
246.265	9.99504e-19		246.265	2.70956e-18		246.265	1.30667e-18												246.265	2.58075e-18		246.265	2.68178e-18		246.265	3.02395e-18
246.349	9.8583e-19		246.349	2.69285e-18		246.349	1.29388e-18												246.349	2.60328e-18		246.349	2.66606e-18		246.349	3.0177e-18
246.432	9.7227e-19		246.432	2.67589e-18		246.432	1.28114e-18												246.432	2.62552e-18		246.432	2.65037e-18		246.432	3.01118e-18
246.516	9.58824e-19		246.516	2.65869e-18		246.516	1.26846e-18												246.516	2.64746e-18		246.516	2.63471e-18		246.516	3.00439e-18
246.599	9.45493e-19		246.599	2.64126e-18		246.599	1.25584e-18												246.599	2.6691e-18		246.599	2.61907e-18		246.599	2.99732e-18
246.682	9.3228e-19		246.682	2.6236e-18		246.682	1.24328e-18												246.682	2.69042e-18		246.682	2.60345e-18		246.682	2.98999e-18
246.766	9.19185e-19		246.766	2.60571e-18		246.766	1.23076e-18												246.766	2.71141e-18		246.766	2.58785e-18		246.766	2.98239e-18
246.849	9.06208e-19		246.849	2.58761e-18		246.849	1.2183e-18												246.849	2.73208e-18		246.849	2.57228e-18		246.849	2.97453e-18
246.932	8.93353e-19		246.932	2.5693e-18		246.932	1.20589e-18												246.932	2.7524e-18		246.932	2.55672e-18		246.932	2.96642e-18
247.016	8.80618e-19		247.016	2.55078e-18		247.016	1.19354e-18												247.016	2.77237e-18		247.016	2.54118e-18		247.016	2.95805e-18
247.099	8.68005e-19		247.099	2.53206e-18		247.099	1.18123e-18												247.099	2.79197e-18		247.099	2.52566e-18		247.099	2.94943e-18
247.182	8.55515e-19		247.182	2.51315e-18		247.182	1.16898e-18												247.182	2.81121e-18		247.182	2.51015e-18		247.182	2.94057e-18
247.266	8.43149e-19		247.266	2.49405e-18		247.266	1.15677e-18												247.266	2.83007e-18		247.266	2.49466e-18		247.266	2.93146e-18
247.349	8.30906e-19		247.349	2.47477e-18		247.349	1.14462e-18												247.349	2.84855e-18		247.349	2.47918e-18		247.349	2.92211e-18
247.432	8.18789e-19		247.432	2.45531e-18		247.432	1.13251e-18												247.432	2.86662e-18		247.432	2.46371e-18		247.432	2.91252e-18
247.516	8.06797e-19		247.516	2.43569e-18		247.516	1.12045e-18												247.516	2.8843e-18		247.516	2.44825e-18		247.516	2.9027e-18
247.599	7.9493e-19		247.599	2.41591e-18		247.599	1.10844e-18												247.599	2.90157e-18		247.599	2.4328e-18		247.599	2.89266e-18
247.683	7.8319e-19		247.683	2.39597e-18		247.683	1.09648e-18												247.683	2.91842e-18		247.683	2.41736e-18		247.683	2.88238e-18
247.766	7.71576e-19		247.766	2.37588e-18		247.766	1.08456e-18												247.766	2.93484e-18		247.766	2.40192e-18		247.766	2.87188e-18
247.849	7.60088e-19		247.849	2.35565e-18		247.849	1.0727e-18												247.849	2.95084e-18		247.849	2.38648e-18		247.849	2.86116e-18
247.933	7.48728e-19		247.933	2.33528e-18		247.933	1.06088e-18												247.933	2.96639e-18		247.933	2.37105e-18		247.933	2.85023e-18
248.016	7.37494e-19		248.016	2.31479e-18		248.016	1.0491e-18												248.016	2.98149e-18		248.016	2.35562e-18		248.016	2.83908e-18
248.099	7.26387e-19		248.099	2.29417e-18		248.099	1.03738e-18												248.099	2.99615e-18		248.099	2.34019e-18		248.099	2.82773e-18
248.183	7.15407e-19		248.183	2.27343e-18		248.183	1.0257e-18												248.183	3.01034e-18		248.183	2.32475e-18		248.183	2.81617e-18
248.266	7.04555e-19		248.266	2.25258e-18		248.266	1.01407e-18												248.266	3.02407e-18		248.266	2.30932e-18		248.266	2.80441e-18
248.349	6.93829e-19		248.349	2.23163e-18		248.349	1.00249e-18												248.349	3.03733e-18		248.349	2.29388e-18		248.349	2.79245e-18
248.433	6.8323e-19		248.433	2.21058e-18		248.433	9.90961e-19												248.433	3.05011e-18		248.433	2.27844e-18		248.433	2.78029e-18
248.516	6.72757e-19		248.516	2.18944e-18		248.516	9.79477e-19												248.516	3.06241e-18		248.516	2.26299e-18		248.516	2.76794e-18
248.6	6.6241e-19		248.6	2.16821e-18		248.6	9.68042e-19												248.6	3.07422e-18		248.6	2.24753e-18		248.6	2.75541e-18
248.683	6.5219e-19		248.683	2.14691e-18		248.683	9.56656e-19												248.683	3.08554e-18		248.683	2.23206e-18		248.683	2.74269e-18
248.766	6.42095e-19		248.766	2.12553e-18		248.766	9.4532e-19												248.766	3.09637e-18		248.766	2.21659e-18		248.766	2.72979e-18
248.85	6.32125e-19		248.85	2.10409e-18		248.85	9.34033e-19												248.85	3.10669e-18		248.85	2.2011e-18		248.85	2.71672e-18
248.933	6.2228e-19		248.933	2.08259e-18		248.933	9.22797e-19												248.933	3.11651e-18		248.933	2.18561e-18		248.933	2.70347e-18
249.016	6.12559e-19		249.016	2.06103e-18		249.016	9.11612e-19												249.016	3.12581e-18		249.016	2.1701e-18		249.016	2.69005e-18
249.1	6.02962e-19		249.1	2.03943e-18		249.1	9.00478e-19												249.1	3.13461e-18		249.1	2.15457e-18		249.1	2.67646e-18
249.183	5.93488e-19		249.183	2.01778e-18		249.183	8.89397e-19												249.183	3.14288e-18		249.183	2.13904e-18		249.183	2.66271e-18
249.266	5.84137e-19		249.266	1.9961e-18		249.266	8.78368e-19												249.266	3.15064e-18		249.266	2.12349e-18		249.266	2.6488e-18
249.35	5.74908e-19		249.35	1.97439e-18		249.35	8.67392e-19												249.35	3.15787e-18		249.35	2.10792e-18		249.35	2.63474e-18
249.433	5.658e-19		249.433	1.95266e-18		249.433	8.5647e-19												249.433	3.16458e-18		249.433	2.09234e-18		249.433	2.62052e-18
249.517	5.56812e-19		249.517	1.93092e-18		249.517	8.45603e-19												249.517	3.17077e-18		249.517	2.07674e-18		249.517	2.60615e-18
249.6	5.47945e-19		249.6	1.90916e-18		249.6	8.34791e-19												249.6	3.17642e-18		249.6	2.06112e-18		249.6	2.59164e-18
249.683	5.39196e-19		249.683	1.88739e-18		249.683	8.24035e-19												249.683	3.18154e-18		249.683	2.04549e-18		249.683	2.57699e-18
249.767	5.30566e-19		249.767	1.86563e-18		249.767	8.13336e-19												249.767	3.18613e-18		249.767	2.02984e-18		249.767	2.56219e-18
249.85	5.22053e-19		249.85	1.84387e-18		249.85	8.02694e-19												249.85	3.19018e-18		249.85	2.01417e-18		249.85	2.54726e-18
249.933	5.13657e-19		249.933	1.82213e-18		249.933	7.92111e-19												249.933	3.1937e-18		249.933	1.99849e-18		249.933	2.5322e-18
250.017	5.05377e-19		250.017	1.8004e-18		250.017	7.81586e-19												250.017	3.19668e-18		250.017	1.98278e-18		250.017	2.51701e-18
250.1	4.97211e-19		250.1	1.77869e-18		250.1	7.71121e-19												250.1	3.19913e-18		250.1	1.96706e-18		250.1	2.5017e-18
250.183	4.89159e-19		250.183	1.75702e-18		250.183	7.60717e-19												250.183	3.20104e-18		250.183	1.95132e-18		250.183	2.48626e-18
250.267	4.81221e-19		250.267	1.73538e-18		250.267	7.50374e-19												250.267	3.20242e-18		250.267	1.93557e-18		250.267	2.47071e-18
250.35	4.73394e-19		250.35	1.71378e-18		250.35	7.40094e-19												250.35	3.20326e-18		250.35	1.9198e-18		250.35	2.45504e-18
250.433	4.65679e-19		250.433	1.69222e-18		250.433	7.29876e-19												250.433	3.20356e-18		250.433	1.90401e-18		250.433	2.43926e-18
250.517	4.58073e-19		250.517	1.67071e-18		250.517	7.19722e-19												250.517	3.20333e-18		250.517	1.8882e-18		250.517	2.42337e-18
250.6	4.50577e-19		250.6	1.64926e-18		250.6	7.09633e-19												250.6	3.20257e-18		250.6	1.87238e-18		250.6	2.40737e-18
250.684	4.43188e-19		250.684	1.62787e-18		250.684	6.99609e-19												250.684	3.20127e-18		250.684	1.85654e-18		250.684	2.39128e-18
250.767	4.35907e-19		250.767	1.60654e-18		250.767	6.89652e-19												250.767	3.19945e-18		250.767	1.84069e-18		250.767	2.37509e-18
250.85	4.28732e-19		250.85	1.58528e-18		250.85	6.79761e-19												250.85	3.19709e-18		250.85	1.82482e-18		250.85	2.3588e-18
250.934	4.21661e-19		250.934	1.5641e-18		250.934	6.69939e-19												250.934	3.19422e-18		250.934	1.80894e-18		250.934	2.34242e-18
251.017	4.14694e-19		251.017	1.54299e-18		251.017	6.60185e-19												251.017	3.19082e-18		251.017	1.79304e-18		251.017	2.32595e-18
251.1	4.0783e-19		251.1	1.52197e-18		251.1	6.50501e-19												251.1	3.18689e-18		251.1	1.77714e-18		251.1	2.3094e-18
251.184	4.01067e-19		251.184	1.50104e-18		251.184	6.40887e-19												251.184	3.18245e-18		251.184	1.76122e-18		251.184	2.29276e-18
251.267	3.94405e-19		251.267	1.4802e-18		251.267	6.31345e-19												251.267	3.1775e-18		251.267	1.7453e-18		251.267	2.27605e-18
251.35	3.87842e-19		251.35	1.45946e-18		251.35	6.21874e-19												251.35	3.17204e-18		251.35	1.72936e-18		251.35	2.25926e-18
251.434	3.81378e-19		251.434	1.43881e-18		251.434	6.12475e-19												251.434	3.16606e-18		251.434	1.71342e-18		251.434	2.2424e-18
251.517	3.75011e-19		251.517	1.41828e-18		251.517	6.0315e-19												251.517	3.15959e-18		251.517	1.69747e-18		251.517	2.22547e-18
251.601	3.68739e-19		251.601	1.39785e-18		251.601	5.939e-19												251.601	3.15262e-18		251.601	1.68152e-18		251.601	2.20847e-18
251.684	3.62563e-19		251.684	1.37753e-18		251.684	5.84724e-19												251.684	3.14515e-18		251.684	1.66557e-18		251.684	2.19142e-18
251.767	3.5648e-19		251.767	1.35733e-18		251.767	5.75623e-19												251.767	3.13719e-18		251.767	1.64961e-18		251.767	2.1743e-18
251.851	3.5049e-19		251.851	1.33725e-18		251.851	5.66599e-19												251.851	3.12875e-18		251.851	1.63365e-18		251.851	2.15713e-18
251.934	3.44591e-19		251.934	1.3173e-18		251.934	5.57652e-19												251.934	3.11982e-18		251.934	1.61769e-18		251.934	2.1399e-18
252.017	3.38783e-19		252.017	1.29747e-18		252.017	5.48782e-19												252.017	3.11043e-18		252.017	1.60174e-18		252.017	2.12263e-18
252.101	3.33064e-19		252.101	1.27777e-18		252.101	5.3999e-19												252.101	3.10056e-18		252.101	1.58579e-18		252.101	2.10531e-18
252.184	3.27432e-19		252.184	1.25821e-18		252.184	5.31278e-19												252.184	3.09023e-18		252.184	1.56984e-18		252.184	2.08794e-18
252.267	3.21888e-19		252.267	1.23878e-18		252.267	5.22644e-19												252.267	3.07944e-18		252.267	1.5539e-18		252.267	2.07054e-18
252.351	3.1643e-19		252.351	1.21949e-18		252.351	5.1409e-19												252.351	3.0682e-18		252.351	1.53797e-18		252.351	2.0531e-18
252.434	3.11056e-19		252.434	1.20035e-18		252.434	5.05617e-19												252.434	3.05651e-18		252.434	1.52206e-18		252.434	2.03562e-18
252.518	3.05766e-19		252.518	1.18135e-18		252.518	4.97225e-19												252.518	3.04438e-18		252.518	1.50615e-18		252.518	2.01811e-18
252.601	3.00558e-19		252.601	1.1625e-18		252.601	4.88914e-19												252.601	3.03183e-18		252.601	1.49026e-18		252.601	2.00058e-18
252.684	2.95432e-19		252.684	1.1438e-18		252.684	4.80686e-19												252.684	3.01884e-18		252.684	1.47439e-18		252.684	1.98302e-18
252.768	2.90386e-19		252.768	1.12526e-18		252.768	4.72539e-19												252.768	3.00544e-18		252.768	1.45854e-18		252.768	1.96543e-18
252.851	2.85418e-19		252.851	1.10687e-18		252.851	4.64476e-19												252.851	2.99162e-18		252.851	1.44271e-18		252.851	1.94783e-18
252.934	2.80529e-19		252.934	1.08864e-18		252.934	4.56495e-19												252.934	2.9774e-18		252.934	1.4269e-18		252.934	1.93021e-18
253.018	2.75717e-19		253.018	1.07057e-18		253.018	4.48599e-19												253.018	2.96278e-18		253.018	1.41111e-18		253.018	1.91258e-18
253.101	2.70981e-19		253.101	1.05266e-18		253.101	4.40786e-19												253.101	2.94778e-18		253.101	1.39535e-18		253.101	1.89494e-18
253.184	2.66319e-19		253.184	1.03492e-18		253.184	4.33057e-19												253.184	2.93239e-18		253.184	1.37963e-18		253.184	1.87729e-18
253.268	2.61731e-19		253.268	1.01734e-18		253.268	4.25413e-19												253.268	2.91662e-18		253.268	1.36393e-18		253.268	1.85964e-18
253.351	2.57215e-19		253.351	9.99937e-19		253.351	4.17854e-19												253.351	2.90049e-18		253.351	1.34826e-18		253.351	1.84198e-18
253.434	2.52772e-19		253.434	9.82701e-19		253.434	4.1038e-19												253.434	2.884e-18		253.434	1.33264e-18		253.434	1.82433e-18
253.518	2.48398e-19		253.518	9.65637e-19		253.518	4.02991e-19												253.518	2.86716e-18		253.518	1.31705e-18		253.518	1.80668e-18
253.601	2.44094e-19		253.601	9.48746e-19		253.601	3.95687e-19												253.601	2.84997e-18		253.601	1.30149e-18		253.601	1.78904e-18
253.685	2.39859e-19		253.685	9.32029e-19		253.685	3.88469e-19												253.685	2.83245e-18		253.685	1.28599e-18		253.685	1.7714e-18
253.768	2.35691e-19		253.768	9.15489e-19		253.768	3.81337e-19												253.768	2.81461e-18		253.768	1.27052e-18		253.768	1.75378e-18
253.851	2.3159e-19		253.851	8.99126e-19		253.851	3.7429e-19												253.851	2.79644e-18		253.851	1.2551e-18		253.851	1.73617e-18
253.935	2.27554e-19		253.935	8.82942e-19		253.935	3.6733e-19												253.935	2.77797e-18		253.935	1.23974e-18		253.935	1.71859e-18
254.018	2.23582e-19		254.018	8.66938e-19		254.018	3.60455e-19												254.018	2.7592e-18		254.018	1.22442e-18		254.018	1.70102e-18
254.101	2.19674e-19		254.101	8.51113e-19		254.101	3.53666e-19												254.101	2.74013e-18		254.101	1.20915e-18		254.101	1.68347e-18
254.185	2.15829e-19		254.185	8.3547e-19		254.185	3.46964e-19												254.185	2.72079e-18		254.185	1.19394e-18		254.185	1.66596e-18
254.268	2.12045e-19		254.268	8.2001e-19		254.268	3.40347e-19												254.268	2.70116e-18		254.268	1.17879e-18		254.268	1.64847e-18
254.351	2.08322e-19		254.351	8.04732e-19		254.351	3.33816e-19												254.351	2.68127e-18		254.351	1.1637e-18		254.351	1.63101e-18
254.435	2.04658e-19		254.435	7.89637e-19		254.435	3.2737e-19												254.435	2.66113e-18		254.435	1.14867e-18		254.435	1.61358e-18
254.518	2.01054e-19		254.518	7.74727e-19		254.518	3.21011e-19												254.518	2.64073e-18		254.518	1.1337e-18		254.518	1.59619e-18
254.602	1.97507e-19		254.602	7.6e-19		254.602	3.14737e-19												254.602	2.6201e-18		254.602	1.1188e-18		254.602	1.57884e-18
254.685	1.94017e-19		254.685	7.45458e-19		254.685	3.08548e-19												254.685	2.59923e-18		254.685	1.10397e-18		254.685	1.56154e-18
254.768	1.90583e-19		254.768	7.31102e-19		254.768	3.02444e-19												254.768	2.57815e-18		254.768	1.08921e-18		254.768	1.54427e-18
254.852	1.87205e-19		254.852	7.1693e-19		254.852	2.96425e-19												254.852	2.55685e-18		254.852	1.07452e-18		254.852	1.52705e-18
254.935	1.83881e-19		254.935	7.02943e-19		254.935	2.90491e-19												254.935	2.53535e-18		254.935	1.0599e-18		254.935	1.50988e-18
255.018	1.80611e-19		255.018	6.89142e-19		255.018	2.84642e-19												255.018	2.51365e-18		255.018	1.04536e-18		255.018	1.49276e-18
255.102	1.77393e-19		255.102	6.75526e-19		255.102	2.78876e-19												255.102	2.49177e-18		255.102	1.0309e-18		255.102	1.4757e-18
255.185	1.74228e-19		255.185	6.62095e-19		255.185	2.73195e-19												255.185	2.4697e-18		255.185	1.01652e-18		255.185	1.45869e-18
255.268	1.71113e-19		255.268	6.48849e-19		255.268	2.67597e-19												255.268	2.44747e-18		255.268	1.00222e-18		255.268	1.44173e-18
255.352	1.68049e-19		255.352	6.35787e-19		255.352	2.62082e-19												255.352	2.42509e-18		255.352	9.8801e-19		255.352	1.42484e-18
255.435	1.65034e-19		255.435	6.22909e-19		255.435	2.5665e-19												255.435	2.40255e-18		255.435	9.73883e-19		255.435	1.40801e-18
255.519	1.62068e-19		255.519	6.10216e-19		255.519	2.513e-19												255.519	2.37986e-18		255.519	9.59843e-19		255.519	1.39125e-18
255.602	1.5915e-19		255.602	5.97706e-19		255.602	2.46032e-19												255.602	2.35705e-18		255.602	9.45893e-19		255.602	1.37455e-18
255.685	1.56279e-19		255.685	5.85378e-19		255.685	2.40846e-19												255.685	2.33411e-18		255.685	9.32035e-19		255.685	1.35792e-18
255.769	1.53455e-19		255.769	5.73233e-19		255.769	2.3574e-19												255.769	2.31106e-18		255.769	9.1827e-19		255.769	1.34136e-18
255.852	1.50676e-19		255.852	5.61269e-19		255.852	2.30716e-19												255.852	2.28789e-18		255.852	9.046e-19		255.852	1.32488e-18
255.935	1.47943e-19		255.935	5.49486e-19		255.935	2.25771e-19												255.935	2.26463e-18		255.935	8.91027e-19		255.935	1.30847e-18
256.019	1.45254e-19		256.019	5.37883e-19		256.019	2.20906e-19												256.019	2.24128e-18		256.019	8.77552e-19		256.019	1.29213e-18
256.102	1.42609e-19		256.102	5.26459e-19		256.102	2.1612e-19												256.102	2.21785e-18		256.102	8.64176e-19		256.102	1.27588e-18
256.185	1.40006e-19		256.185	5.15214e-19		256.185	2.11413e-19												256.185	2.19434e-18		256.185	8.50902e-19		256.185	1.25971e-18
256.269	1.37446e-19		256.269	5.04146e-19		256.269	2.06783e-19												256.269	2.17076e-18		256.269	8.37731e-19		256.269	1.24362e-18
256.352	1.34927e-19		256.352	4.93255e-19		256.352	2.02231e-19												256.352	2.14713e-18		256.352	8.24664e-19		256.352	1.22761e-18
256.435	1.3245e-19		256.435	4.82539e-19		256.435	1.97755e-19												256.435	2.12345e-18		256.435	8.11702e-19		256.435	1.21169e-18
256.519	1.30013e-19		256.519	4.71997e-19		256.519	1.93356e-19												256.519	2.09973e-18		256.519	7.98848e-19		256.519	1.19586e-18
256.602	1.27616e-19		256.602	4.61628e-19		256.602	1.89032e-19												256.602	2.07598e-18		256.602	7.86102e-19		256.602	1.18012e-18
256.686	1.25257e-19		256.686	4.51431e-19		256.686	1.84783e-19												256.686	2.0522e-18		256.686	7.73465e-19		256.686	1.16448e-18
256.769	1.22938e-19		256.769	4.41405e-19		256.769	1.80609e-19												256.769	2.0284e-18		256.769	7.60939e-19		256.769	1.14892e-18
256.852	1.20656e-19		256.852	4.31549e-19		256.852	1.76507e-19												256.852	2.00459e-18		256.852	7.48524e-19		256.852	1.13346e-18
256.936	1.18411e-19		256.936	4.21861e-19		256.936	1.72479e-19												256.936	1.98078e-18		256.936	7.36223e-19		256.936	1.1181e-18
257.019	1.16203e-19		257.019	4.12339e-19		257.019	1.68523e-19												257.019	1.95697e-18		257.019	7.24036e-19		257.019	1.10283e-18
257.102	1.14032e-19		257.102	4.02983e-19		257.102	1.64638e-19												257.102	1.93318e-18		257.102	7.11963e-19		257.102	1.08767e-18
257.186	1.11896e-19		257.186	3.93791e-19		257.186	1.60824e-19												257.186	1.9094e-18		257.186	7.00007e-19		257.186	1.07261e-18
257.269	1.09795e-19		257.269	3.84762e-19		257.269	1.5708e-19												257.269	1.88565e-18		257.269	6.88168e-19		257.269	1.05764e-18
257.352	1.07729e-19		257.352	3.75894e-19		257.352	1.53406e-19												257.352	1.86193e-18		257.352	6.76446e-19		257.352	1.04279e-18
257.436	1.05697e-19		257.436	3.67186e-19		257.436	1.498e-19												257.436	1.83825e-18		257.436	6.64842e-19		257.436	1.02804e-18
257.519	1.03698e-19		257.519	3.58636e-19		257.519	1.46262e-19												257.519	1.81462e-18		257.519	6.53358e-19		257.519	1.01339e-18
257.603	1.01732e-19		257.603	3.50243e-19		257.603	1.4279e-19												257.603	1.79104e-18		257.603	6.41994e-19		257.603	9.98853e-19
257.686	9.97989e-20		257.686	3.42004e-19		257.686	1.39386e-19												257.686	1.76752e-18		257.686	6.30751e-19		257.686	9.84425e-19
257.769	9.78976e-20		257.769	3.33919e-19		257.769	1.36046e-19												257.769	1.74406e-18		257.769	6.19629e-19		257.769	9.70107e-19
257.853	9.60278e-20		257.853	3.25986e-19		257.853	1.32772e-19												257.853	1.72068e-18		257.853	6.08628e-19		257.853	9.559e-19
257.936	9.41891e-20		257.936	3.18203e-19		257.936	1.29562e-19												257.936	1.69737e-18		257.936	5.9775e-19		257.936	9.41806e-19
258.019	9.23809e-20		258.019	3.10569e-19		258.019	1.26414e-19												258.019	1.67415e-18		258.019	5.86995e-19		258.019	9.27826e-19
258.103	9.06029e-20		258.103	3.03081e-19		258.103	1.23329e-19												258.103	1.65101e-18		258.103	5.76363e-19		258.103	9.1396e-19
258.186	8.88545e-20		258.186	2.95738e-19		258.186	1.20306e-19												258.186	1.62798e-18		258.186	5.65854e-19		258.186	9.0021e-19
258.269	8.71353e-20		258.269	2.88539e-19		258.269	1.17344e-19												258.269	1.60504e-18		258.269	5.55469e-19		258.269	8.86576e-19
258.353	8.54448e-20		258.353	2.81482e-19		258.353	1.14442e-19												258.353	1.5822e-18		258.353	5.45208e-19		258.353	8.7306e-19
258.436	8.37827e-20		258.436	2.74565e-19		258.436	1.11598e-19												258.436	1.55948e-18		258.436	5.35072e-19		258.436	8.59662e-19
258.52	8.21485e-20		258.52	2.67786e-19		258.52	1.08814e-19												258.52	1.53687e-18		258.52	5.2506e-19		258.52	8.46383e-19
258.603	8.05419e-20		258.603	2.61143e-19		258.603	1.06087e-19												258.603	1.51439e-18		258.603	5.15172e-19		258.603	8.33223e-19
258.686	7.89623e-20		258.686	2.54635e-19		258.686	1.03417e-19												258.686	1.49203e-18		258.686	5.05409e-19		258.686	8.20185e-19
258.77	7.74094e-20		258.77	2.4826e-19		258.77	1.00802e-19												258.77	1.4698e-18		258.77	4.95771e-19		258.77	8.07267e-19
258.853	7.58827e-20		258.853	2.42016e-19		258.853	9.82433e-20												258.853	1.4477e-18		258.853	4.86258e-19		258.853	7.94472e-19
258.936	7.4382e-20		258.936	2.35901e-19		258.936	9.57387e-20												258.936	1.42574e-18		258.936	4.76869e-19		258.936	7.81799e-19
259.02	7.29068e-20		259.02	2.29914e-19		259.02	9.32878e-20												259.02	1.40393e-18		259.02	4.67604e-19		259.02	7.69249e-19
259.103	7.14568e-20		259.103	2.24053e-19		259.103	9.08896e-20												259.103	1.38226e-18		259.103	4.58464e-19		259.103	7.56822e-19
259.186	7.00315e-20		259.186	2.18316e-19		259.186	8.85434e-20												259.186	1.36075e-18		259.186	4.49448e-19		259.186	7.44519e-19
259.27	6.86306e-20		259.27	2.12701e-19		259.27	8.62484e-20												259.27	1.33939e-18		259.27	4.40556e-19		259.27	7.32341e-19
259.353	6.72538e-20		259.353	2.07207e-19		259.353	8.40038e-20												259.353	1.31819e-18		259.353	4.31788e-19		259.353	7.20288e-19
259.436	6.59006e-20		259.436	2.01831e-19		259.436	8.18088e-20												259.436	1.29715e-18		259.436	4.23143e-19		259.436	7.0836e-19
259.52	6.45708e-20		259.52	1.96571e-19		259.52	7.96626e-20												259.52	1.27627e-18		259.52	4.14621e-19		259.52	6.96558e-19
259.603	6.3264e-20		259.603	1.91427e-19		259.603	7.75643e-20												259.603	1.25557e-18		259.603	4.06222e-19		259.603	6.84881e-19
259.687	6.19798e-20		259.687	1.86396e-19		259.687	7.55134e-20												259.687	1.23503e-18		259.687	3.97945e-19		259.687	6.73331e-19
259.77	6.0718e-20		259.77	1.81477e-19		259.77	7.35088e-20												259.77	1.21467e-18		259.77	3.89789e-19		259.77	6.61906e-19
259.853	5.94782e-20		259.853	1.76667e-19		259.853	7.15499e-20												259.853	1.19449e-18		259.853	3.81755e-19		259.853	6.50609e-19
259.937	5.82601e-20		259.937	1.71965e-19		259.937	6.96359e-20												259.937	1.17449e-18		259.937	3.73841e-19		259.937	6.39437e-19
260.02	5.70633e-20		260.02	1.67369e-19		260.02	6.7766e-20												260.02	1.15467e-18		260.02	3.66048e-19		260.02	6.28393e-19
260.103	5.58875e-20		260.103	1.62878e-19		260.103	6.59395e-20												260.103	1.13504e-18		260.103	3.58374e-19		260.103	6.17475e-19
260.187	5.47325e-20		260.187	1.58489e-19		260.187	6.41555e-20												260.187	1.11559e-18		260.187	3.50819e-19		260.187	6.06684e-19
260.27	5.3598e-20		260.27	1.54201e-19		260.27	6.24134e-20												260.27	1.09633e-18		260.27	3.43383e-19		260.27	5.96019e-19
260.353	5.24835e-20		260.353	1.50013e-19		260.353	6.07124e-20												260.353	1.07727e-18		260.353	3.36064e-19		260.353	5.85481e-19
260.437	5.13889e-20		260.437	1.45922e-19		260.437	5.90517e-20												260.437	1.0584e-18		260.437	3.28861e-19		260.437	5.7507e-19
260.52	5.03139e-20		260.52	1.41926e-19		260.52	5.74306e-20												260.52	1.03972e-18		260.52	3.21775e-19		260.52	5.64785e-19
260.604	4.92581e-20		260.604	1.38025e-19		260.604	5.58483e-20												260.604	1.02124e-18		260.604	3.14804e-19		260.604	5.54627e-19
260.687	4.82212e-20		260.687	1.34216e-19		260.687	5.43042e-20												260.687	1.00296e-18		260.687	3.07948e-19		260.687	5.44594e-19
260.77	4.72031e-20		260.77	1.30498e-19		260.77	5.27975e-20												260.77	9.84885e-19		260.77	3.01205e-19		260.77	5.34687e-19
260.854	4.62034e-20		260.854	1.26868e-19		260.854	5.13276e-20												260.854	9.67006e-19		260.854	2.94576e-19		260.854	5.24907e-19
260.937	4.52218e-20		260.937	1.23327e-19		260.937	4.98936e-20												260.937	9.4933e-19		260.937	2.88058e-19		260.937	5.15251e-19
261.02	4.42581e-20		261.02	1.19871e-19		261.02	4.8495e-20												261.02	9.31858e-19		261.02	2.81651e-19		261.02	5.0572e-19
261.104	4.3312e-20		261.104	1.16499e-19		261.104	4.7131e-20												261.104	9.1459e-19		261.104	2.75354e-19		261.104	4.96314e-19
261.187	4.23832e-20		261.187	1.13209e-19		261.187	4.58009e-20												261.187	8.97528e-19		261.187	2.69167e-19		261.187	4.87033e-19
261.27	4.14716e-20		261.27	1.10001e-19		261.27	4.45041e-20												261.27	8.80671e-19		261.27	2.63088e-19		261.27	4.77875e-19
261.354	4.05768e-20		261.354	1.06872e-19		261.354	4.32398e-20												261.354	8.64022e-19		261.354	2.57116e-19		261.354	4.6884e-19
261.437	3.96985e-20		261.437	1.03821e-19		261.437	4.20075e-20												261.437	8.4758e-19		261.437	2.5125e-19		261.437	4.59929e-19
261.521	3.88366e-20		261.521	1.00846e-19		261.521	4.08065e-20												261.521	8.31345e-19		261.521	2.4549e-19		261.521	4.5114e-19
261.604	3.79908e-20		261.604	9.79464e-20		261.604	3.96361e-20												261.604	8.15319e-19		261.604	2.39834e-19		261.604	4.42473e-19
261.687	3.71608e-20		261.687	9.51198e-20		261.687	3.84958e-20												261.687	7.99501e-19		261.687	2.34281e-19		261.687	4.33927e-19
261.771	3.63464e-20		261.771	9.2365e-20		261.771	3.73848e-20												261.771	7.83891e-19		261.771	2.2883e-19		261.771	4.25503e-19
261.854	3.55474e-20		261.854	8.96806e-20		261.854	3.63025e-20												261.854	7.6849e-19		261.854	2.23481e-19		261.854	4.17198e-19
261.937	3.47636e-20		261.937	8.70651e-20		261.937	3.52484e-20												261.937	7.53297e-19		261.937	2.18231e-19		261.937	4.09013e-19
262.021	3.39946e-20		262.021	8.4517e-20		262.021	3.42219e-20												262.021	7.38313e-19		262.021	2.1308e-19		262.021	4.00947e-19
262.104	3.32403e-20		262.104	8.2035e-20		262.104	3.32223e-20												262.104	7.23536e-19		262.104	2.08027e-19		262.104	3.93e-19
262.187	3.25005e-20		262.187	7.96177e-20		262.187	3.2249e-20												262.187	7.08968e-19		262.187	2.0307e-19		262.187	3.85169e-19
262.271	3.17749e-20		262.271	7.72637e-20		262.271	3.13015e-20												262.271	6.94606e-19		262.271	1.98209e-19		262.271	3.77456e-19
262.354	3.10633e-20		262.354	7.49716e-20		262.354	3.03793e-20												262.354	6.80452e-19		262.354	1.93443e-19		262.354	3.69859e-19
262.437	3.03655e-20		262.437	7.27401e-20		262.437	2.94817e-20												262.437	6.66504e-19		262.437	1.8877e-19		262.437	3.62377e-19
262.521	2.96812e-20		262.521	7.05679e-20		262.521	2.86081e-20												262.521	6.52761e-19		262.521	1.84188e-19		262.521	3.5501e-19
262.604	2.90104e-20		262.604	6.84537e-20		262.604	2.77582e-20												262.604	6.39224e-19		262.604	1.79698e-19		262.604	3.47757e-19
262.688	2.83527e-20		262.688	6.63962e-20		262.688	2.69312e-20												262.688	6.2589e-19		262.688	1.75297e-19		262.688	3.40616e-19
262.771	2.77079e-20		262.771	6.43941e-20		262.771	2.61268e-20												262.771	6.1276e-19		262.771	1.70985e-19		262.771	3.33588e-19
262.854	2.70759e-20		262.854	6.24462e-20		262.854	2.53443e-20												262.854	5.99833e-19		262.854	1.66761e-19		262.854	3.26671e-19
262.938	2.64564e-20		262.938	6.05513e-20		262.938	2.45833e-20												262.938	5.87107e-19		262.938	1.62623e-19		262.938	3.19865e-19
263.021	2.58493e-20		263.021	5.87081e-20		263.021	2.38433e-20												263.021	5.74581e-19		263.021	1.58569e-19		263.021	3.13168e-19
263.104	2.52543e-20		263.104	5.69155e-20		263.104	2.31237e-20												263.104	5.62255e-19		263.104	1.546e-19		263.104	3.06579e-19
263.188	2.46713e-20		263.188	5.51723e-20		263.188	2.24241e-20												263.188	5.50127e-19		263.188	1.50713e-19		263.188	3.00099e-19
263.271	2.41e-20		263.271	5.34773e-20		263.271	2.1744e-20												263.271	5.38196e-19		263.271	1.46908e-19		263.271	2.93725e-19
263.354	2.35402e-20		263.354	5.18295e-20		263.354	2.1083e-20												263.354	5.2646e-19		263.354	1.43184e-19		263.354	2.87457e-19
263.438	2.29919e-20		263.438	5.02277e-20		263.438	2.04406e-20												263.438	5.14919e-19		263.438	1.39538e-19		263.438	2.81294e-19
263.521	2.24547e-20		263.521	4.86708e-20		263.521	1.98162e-20												263.521	5.03571e-19		263.521	1.35971e-19		263.521	2.75235e-19
263.605	2.19286e-20		263.605	4.71578e-20		263.605	1.92096e-20												263.605	4.92415e-19		263.605	1.3248e-19		263.605	2.69278e-19
263.688	2.14132e-20		263.688	4.56876e-20		263.688	1.86202e-20												263.688	4.81448e-19		263.688	1.29065e-19		263.688	2.63424e-19
263.771	2.09085e-20		263.771	4.42592e-20		263.771	1.80477e-20												263.771	4.7067e-19		263.771	1.25724e-19		263.771	2.57671e-19
263.855	2.04143e-20		263.855	4.28715e-20		263.855	1.74915e-20												263.855	4.60079e-19		263.855	1.22457e-19		263.855	2.52017e-19
263.938	1.99303e-20		263.938	4.15236e-20		263.938	1.69514e-20												263.938	4.49674e-19		263.938	1.19262e-19		263.938	2.46463e-19
264.021	1.94565e-20		264.021	4.02144e-20		264.021	1.64269e-20												264.021	4.39452e-19		264.021	1.16137e-19		264.021	2.41006e-19
264.105	1.89926e-20		264.105	3.8943e-20		264.105	1.59175e-20												264.105	4.29412e-19		264.105	1.13083e-19		264.105	2.35646e-19
264.188	1.85385e-20		264.188	3.77086e-20		264.188	1.5423e-20												264.188	4.19553e-19		264.188	1.10097e-19		264.188	2.30383e-19
264.271	1.8094e-20		264.271	3.651e-20		264.271	1.49429e-20												264.271	4.09872e-19		264.271	1.07179e-19		264.271	2.25213e-19
264.355	1.76589e-20		264.355	3.53465e-20		264.355	1.44768e-20												264.355	4.00369e-19		264.355	1.04327e-19		264.355	2.20138e-19
264.438	1.72331e-20		264.438	3.42172e-20		264.438	1.40245e-20												264.438	3.9104e-19		264.438	1.01541e-19		264.438	2.15155e-19
264.522	1.68164e-20		264.522	3.31211e-20		264.522	1.35855e-20												264.522	3.81885e-19		264.522	9.8818e-20		264.522	2.10263e-19
264.605	1.64087e-20		264.605	3.20574e-20		264.605	1.31595e-20												264.605	3.72901e-19		264.605	9.61586e-20		264.605	2.05463e-19
264.688	1.60098e-20		264.688	3.10254e-20		264.688	1.27462e-20												264.688	3.64087e-19		264.688	9.3561e-20		264.688	2.00751e-19
264.772	1.56195e-20		264.772	3.00241e-20		264.772	1.23451e-20												264.772	3.55441e-19		264.772	9.10243e-20		264.772	1.96128e-19
264.855	1.52377e-20		264.855	2.90527e-20		264.855	1.19561e-20												264.855	3.4696e-19		264.855	8.85472e-20		264.855	1.91592e-19
264.938	1.48642e-20		264.938	2.81106e-20		264.938	1.15787e-20												264.938	3.38643e-19		264.938	8.61288e-20		264.938	1.87142e-19
265.022	1.4499e-20		265.022	2.71968e-20		265.022	1.12127e-20												265.022	3.30488e-19		265.022	8.37679e-20		265.022	1.82778e-19
265.105	1.41417e-20		265.105	2.63107e-20		265.105	1.08577e-20												265.105	3.22493e-19		265.105	8.14634e-20		265.105	1.78497e-19
265.188	1.37924e-20		265.188	2.54515e-20		265.188	1.05135e-20												265.188	3.14656e-19		265.188	7.92145e-20		265.188	1.74299e-19
265.272	1.34508e-20		265.272	2.46184e-20		265.272	1.01798e-20												265.272	3.06975e-19		265.272	7.70198e-20		265.272	1.70183e-19
265.355	1.31168e-20		265.355	2.38109e-20		265.355	9.85616e-21												265.355	2.99448e-19		265.355	7.48786e-20		265.355	1.66148e-19
265.438	1.27903e-20		265.438	2.30281e-20		265.438	9.54245e-21												265.438	2.92073e-19		265.438	7.27896e-20		265.438	1.62192e-19
265.522	1.24711e-20		265.522	2.22695e-20		265.522	9.23836e-21												265.522	2.84848e-19		265.522	7.0752e-20		265.522	1.58315e-19
265.605	1.2159e-20		265.605	2.15343e-20		265.605	8.94362e-21												265.605	2.77771e-19		265.605	6.87646e-20		265.605	1.54516e-19
265.689	1.18541e-20		265.689	2.0822e-20		265.689	8.65797e-21												265.689	2.70839e-19		265.689	6.68266e-20		265.689	1.50792e-19
265.772	1.1556e-20		265.772	2.01318e-20		265.772	8.38114e-21												265.772	2.64052e-19		265.772	6.49368e-20		265.772	1.47144e-19
265.855	1.12648e-20		265.855	1.94631e-20		265.855	8.1129e-21												265.855	2.57406e-19		265.855	6.30945e-20		265.855	1.4357e-19
265.939	1.09802e-20		265.939	1.88154e-20		265.939	7.853e-21												265.939	2.509e-19		265.939	6.12985e-20		265.939	1.40069e-19
266.022	1.07021e-20		266.022	1.81881e-20		266.022	7.6012e-21												266.022	2.44532e-19		266.022	5.95479e-20		266.022	1.36641e-19
266.105	1.04305e-20		266.105	1.75806e-20		266.105	7.35727e-21												266.105	2.383e-19		266.105	5.78419e-20		266.105	1.33283e-19
266.189	1.01651e-20		266.189	1.69923e-20		266.189	7.12099e-21												266.189	2.32202e-19		266.189	5.61795e-20		266.189	1.29995e-19
266.272	9.90587e-21		266.272	1.64227e-20		266.272	6.89213e-21												266.272	2.26235e-19		266.272	5.45597e-20		266.272	1.26776e-19
266.355	9.65269e-21		266.355	1.58713e-20		266.355	6.67049e-21												266.355	2.20397e-19		266.355	5.29817e-20		266.355	1.23625e-19
266.439	9.40542e-21		266.439	1.53374e-20		266.439	6.45584e-21												266.439	2.14688e-19		266.439	5.14446e-20		266.439	1.2054e-19
266.522	9.16396e-21		266.522	1.48207e-20		266.522	6.24799e-21												266.522	2.09104e-19		266.522	4.99474e-20		266.522	1.17521e-19
266.606	8.92818e-21		266.606	1.43206e-20		266.606	6.04673e-21												266.606	2.03643e-19		266.606	4.84895e-20		266.606	1.14567e-19
266.689	8.69797e-21		266.689	1.38367e-20		266.689	5.85188e-21												266.689	1.98304e-19		266.689	4.70698e-20		266.689	1.11676e-19
266.772	8.47322e-21		266.772	1.33684e-20		266.772	5.66324e-21												266.772	1.93085e-19		266.772	4.56876e-20		266.772	1.08848e-19
266.856	8.25381e-21		266.856	1.29153e-20		266.856	5.48062e-21												266.856	1.87983e-19		266.856	4.4342e-20		266.856	1.06082e-19
266.939	8.03965e-21		266.939	1.24769e-20		266.939	5.30386e-21												266.939	1.82997e-19		266.939	4.30323e-20		266.939	1.03376e-19
267.022	7.83061e-21		267.022	1.20529e-20		267.022	5.13277e-21												267.022	1.78125e-19		267.022	4.17575e-20		267.022	1.00729e-19
267.106	7.6266e-21		267.106	1.16428e-20		267.106	4.96719e-21												267.106	1.73364e-19		267.106	4.0517e-20		267.106	9.81412e-20
267.189	7.42752e-21		267.189	1.12461e-20		267.189	4.80694e-21												267.189	1.68713e-19		267.189	3.93099e-20		267.189	9.56108e-20
267.272	7.23325e-21		267.272	1.08625e-20		267.272	4.65187e-21												267.272	1.6417e-19		267.272	3.81355e-20		267.272	9.31368e-20
267.356	7.0437e-21		267.356	1.04915e-20		267.356	4.50181e-21												267.356	1.59733e-19		267.356	3.69931e-20		267.356	9.07184e-20
267.439	6.85876e-21		267.439	1.01329e-20		267.439	4.35663e-21												267.439	1.554e-19		267.439	3.58818e-20		267.439	8.83547e-20
267.523	6.67835e-21		267.523	9.78616e-21		267.523	4.21616e-21												267.523	1.51169e-19		267.523	3.48011e-20		267.523	8.60445e-20
267.606	6.50237e-21		267.606	9.45097e-21		267.606	4.08026e-21												267.606	1.47038e-19		267.606	3.375e-20		267.606	8.3787e-20
267.689	6.33071e-21		267.689	9.12698e-21		267.689	3.9488e-21												267.689	1.43006e-19		267.689	3.27281e-20		267.689	8.15813e-20
267.773	6.16329e-21		267.773	8.81383e-21		267.773	3.82163e-21												267.773	1.39071e-19		267.773	3.17344e-20		267.773	7.94263e-20
267.856	6.00002e-21		267.856	8.5112e-21		267.856	3.69862e-21												267.856	1.3523e-19		267.856	3.07685e-20		267.856	7.73212e-20
267.939	5.8408e-21		267.939	8.21875e-21		267.939	3.57964e-21												267.939	1.31482e-19		267.939	2.98296e-20		267.939	7.52651e-20
268.023	5.68555e-21		268.023	7.93617e-21		268.023	3.46457e-21												268.023	1.27826e-19		268.023	2.89171e-20		268.023	7.3257e-20
268.106	5.53419e-21		268.106	7.66315e-21		268.106	3.35328e-21												268.106	1.24259e-19		268.106	2.80302e-20		268.106	7.12961e-20
268.189	5.38661e-21		268.189	7.39939e-21		268.189	3.24566e-21												268.189	1.20779e-19		268.189	2.71685e-20		268.189	6.93814e-20
268.273	5.24275e-21		268.273	7.14459e-21		268.273	3.14158e-21												268.273	1.17386e-19		268.273	2.63313e-20		268.273	6.75121e-20
268.356	5.10252e-21		268.356	6.89847e-21		268.356	3.04095e-21												268.356	1.14077e-19		268.356	2.55179e-20		268.356	6.56873e-20
268.439	4.96583e-21		268.439	6.66076e-21		268.439	2.94364e-21												268.439	1.1085e-19		268.439	2.47278e-20		268.439	6.39062e-20
268.523	4.83262e-21		268.523	6.43119e-21		268.523	2.84955e-21												268.523	1.07705e-19		268.523	2.39604e-20		268.523	6.21679e-20
268.606	4.70279e-21		268.606	6.20949e-21		268.606	2.75859e-21												268.606	1.04638e-19		268.606	2.32151e-20		268.606	6.04716e-20
268.69	4.57628e-21		268.69	5.99541e-21		268.69	2.67064e-21												268.69	1.0165e-19		268.69	2.24913e-20		268.69	5.88164e-20
268.773	4.453e-21		268.773	5.78871e-21		268.773	2.58561e-21												268.773	9.87369e-20		268.773	2.17886e-20		268.773	5.72015e-20
268.856	4.33289e-21		268.856	5.58915e-21		268.856	2.50342e-21												268.856	9.58988e-20		268.856	2.11064e-20		268.856	5.56262e-20
268.94	4.21586e-21		268.94	5.39649e-21		268.94	2.42396e-21												268.94	9.31335e-20		268.94	2.04441e-20		268.94	5.40896e-20
269.023	4.10186e-21		269.023	5.21052e-21		269.023	2.34715e-21												269.023	9.04395e-20		269.023	1.98012e-20		269.023	5.25909e-20
269.106	3.99081e-21		269.106	5.031e-21		269.106	2.27291e-21												269.106	8.78154e-20		269.106	1.91772e-20		269.106	5.11295e-20
269.19	3.88264e-21		269.19	4.85774e-21		269.19	2.20115e-21												269.19	8.52596e-20		269.19	1.85717e-20		269.19	4.97044e-20
269.273	3.77728e-21		269.273	4.69051e-21		269.273	2.13178e-21												269.273	8.27706e-20		269.273	1.79841e-20		269.273	4.83149e-20
269.356	3.67467e-21		269.356	4.52913e-21		269.356	2.06474e-21												269.356	8.03471e-20		269.356	1.7414e-20		269.356	4.69604e-20
269.44	3.57474e-21		269.44	4.3734e-21		269.44	1.99994e-21												269.44	7.79875e-20		269.44	1.68609e-20		269.44	4.564e-20
269.523	3.47743e-21		269.523	4.22313e-21		269.523	1.93732e-21												269.523	7.56904e-20		269.523	1.63243e-20		269.523	4.43531e-20
269.607	3.38268e-21		269.607	4.07814e-21		269.607	1.87679e-21												269.607	7.34544e-20		269.607	1.58039e-20		269.607	4.30989e-20
269.69	3.29042e-21		269.69	3.93825e-21		269.69	1.8183e-21												269.69	7.12783e-20		269.69	1.52991e-20		269.69	4.18767e-20
269.773	3.2006e-21		269.773	3.80329e-21		269.773	1.76177e-21												269.773	6.91606e-20		269.773	1.48096e-20		269.773	4.06859e-20
269.857	3.11315e-21		269.857	3.67309e-21		269.857	1.70714e-21												269.857	6.70999e-20		269.857	1.43349e-20		269.857	3.95258e-20
269.94	3.02803e-21		269.94	3.54749e-21		269.94	1.65435e-21												269.94	6.50951e-20		269.94	1.38746e-20		269.94	3.83957e-20
270.023	2.94517e-21		270.023	3.42634e-21		270.023	1.60333e-21												270.023	6.31447e-20		270.023	1.34284e-20		270.023	3.72949e-20
270.107	2.86451e-21		270.107	3.30948e-21		270.107	1.55404e-21												270.107	6.12476e-20		270.107	1.29958e-20		270.107	3.62228e-20
270.19	2.78601e-21		270.19	3.19677e-21		270.19	1.5064e-21												270.19	5.94025e-20		270.19	1.25764e-20		270.19	3.51787e-20
270.273	2.70961e-21		270.273	3.08806e-21		270.273	1.46037e-21												270.273	5.76082e-20		270.273	1.217e-20		270.273	3.41621e-20
270.357	2.63526e-21		270.357	2.98323e-21		270.357	1.4159e-21												270.357	5.58634e-20		270.357	1.17761e-20		270.357	3.31723e-20
270.44	2.56291e-21		270.44	2.88212e-21		270.44	1.37292e-21												270.44	5.4167e-20		270.44	1.13944e-20		270.44	3.22087e-20
270.524	2.4925e-21		270.524	2.78462e-21		270.524	1.33139e-21												270.524	5.25179e-20		270.524	1.10245e-20		270.524	3.12707e-20
270.607	2.42399e-21		270.607	2.6906e-21		270.607	1.29127e-21												270.607	5.09149e-20		270.607	1.06661e-20		270.607	3.03577e-20
270.69	2.35734e-21		270.69	2.59994e-21		270.69	1.25251e-21												270.69	4.93569e-20		270.69	1.03189e-20		270.69	2.94691e-20
270.774	2.29249e-21		270.774	2.51252e-21		270.774	1.21505e-21												270.774	4.78427e-20		270.774	9.98255e-21		270.774	2.86044e-20
270.857	2.22941e-21		270.857	2.42823e-21		270.857	1.17887e-21												270.857	4.63714e-20		270.857	9.65675e-21		270.857	2.77631e-20
270.94	2.16803e-21		270.94	2.34696e-21		270.94	1.14391e-21												270.94	4.49418e-20		270.94	9.34118e-21		270.94	2.69445e-20
271.024	2.10833e-21		271.024	2.2686e-21		271.024	1.11013e-21												271.024	4.3553e-20		271.024	9.03556e-21		271.024	2.61482e-20
271.107	2.05026e-21		271.107	2.19305e-21		271.107	1.0775e-21												271.107	4.22039e-20		271.107	8.73959e-21		271.107	2.53735e-20
271.19	1.99378e-21		271.19	2.12021e-21		271.19	1.04598e-21												271.19	4.08935e-20		271.19	8.45299e-21		271.19	2.46201e-20
271.274	1.93884e-21		271.274	2.04998e-21		271.274	1.01553e-21												271.274	3.96208e-20		271.274	8.17549e-21		271.274	2.38874e-20
271.357	1.88541e-21		271.357	1.98228e-21		271.357	9.86112e-22												271.357	3.83849e-20		271.357	7.90683e-21		271.357	2.31748e-20
271.44	1.83344e-21		271.44	1.91701e-21		271.44	9.577e-22												271.44	3.71849e-20		271.44	7.64673e-21		271.44	2.2482e-20
271.524	1.78291e-21		271.524	1.85408e-21		271.524	9.30256e-22												271.524	3.60198e-20		271.524	7.39495e-21		271.524	2.18083e-20
271.607	1.73377e-21		271.607	1.79341e-21		271.607	9.0375e-22												271.607	3.48887e-20		271.607	7.15124e-21		271.607	2.11535e-20
271.691	1.68598e-21		271.691	1.73492e-21		271.691	8.7815e-22												271.691	3.37908e-20		271.691	6.91535e-21		271.691	2.05169e-20
271.774	1.63952e-21		271.774	1.67853e-21		271.774	8.53428e-22												271.774	3.27251e-20		271.774	6.68706e-21		271.774	1.98982e-20
271.857	1.59434e-21		271.857	1.62417e-21		271.857	8.29554e-22												271.857	3.1691e-20		271.857	6.46613e-21		271.857	1.92968e-20
271.941	1.55042e-21		271.941	1.57176e-21		271.941	8.06503e-22												271.941	3.06874e-20		271.941	6.25234e-21		271.941	1.87124e-20
272.024	1.50771e-21		272.024	1.52123e-21		272.024	7.84246e-22												272.024	2.97136e-20		272.024	6.04548e-21		272.024	1.81446e-20
272.107	1.46619e-21		272.107	1.47252e-21		272.107	7.6276e-22												272.107	2.87689e-20		272.107	5.84534e-21		272.107	1.75929e-20
272.191	1.42583e-21		272.191	1.42555e-21		272.191	7.42019e-22												272.191	2.78524e-20		272.191	5.65171e-21		272.191	1.70569e-20
272.274	1.38659e-21		272.274	1.38027e-21		272.274	7.22e-22												272.274	2.69634e-20		272.274	5.46439e-21		272.274	1.65362e-20
272.357	1.34844e-21		272.357	1.33661e-21		272.357	7.0268e-22												272.357	2.61011e-20		272.357	5.28318e-21		272.357	1.60305e-20
272.441	1.31136e-21		272.441	1.29451e-21		272.441	6.84038e-22												272.441	2.52649e-20		272.441	5.10791e-21		272.441	1.55393e-20
272.524	1.27532e-21		272.524	1.25392e-21		272.524	6.66054e-22												272.524	2.4454e-20		272.524	4.93838e-21		272.524	1.50622e-20
272.608	1.24028e-21		272.608	1.21477e-21		272.608	6.48706e-22												272.608	2.36677e-20		272.608	4.77441e-21		272.608	1.4599e-20
272.691	1.20623e-21		272.691	1.17703e-21		272.691	6.31976e-22												272.691	2.29053e-20		272.691	4.61585e-21		272.691	1.41492e-20
272.774	1.17314e-21		272.774	1.14063e-21		272.774	6.15845e-22												272.774	2.21663e-20		272.774	4.46251e-21		272.774	1.37124e-20
272.858	1.14097e-21		272.858	1.10553e-21		272.858	6.00296e-22												272.858	2.14499e-20		272.858	4.31423e-21		272.858	1.32885e-20
272.941	1.10971e-21		272.941	1.07167e-21		272.941	5.85312e-22												272.941	2.07555e-20		272.941	4.17085e-21		272.941	1.28769e-20
273.024	1.07932e-21		273.024	1.03902e-21		273.024	5.70876e-22												273.024	2.00825e-20		273.024	4.03223e-21		273.024	1.24775e-20
273.108	1.0498e-21		273.108	1.00752e-21		273.108	5.56974e-22												273.108	1.94303e-20		273.108	3.89821e-21		273.108	1.20898e-20
273.191	1.0211e-21		273.191	9.77139e-22		273.191	5.4359e-22												273.191	1.87983e-20		273.191	3.76863e-21		273.191	1.17135e-20
273.274	9.93216e-22		273.274	9.47831e-22		273.274	5.3071e-22												273.274	1.8186e-20		273.274	3.64338e-21		273.274	1.13484e-20
273.358	9.66119e-22		273.358	9.19557e-22		273.358	5.18321e-22												273.358	1.75928e-20		273.358	3.52229e-21		273.358	1.09941e-20
273.441	9.39789e-22		273.441	8.92277e-22		273.441	5.06409e-22												273.441	1.70181e-20		273.441	3.40525e-21		273.441	1.06504e-20
273.525	9.14203e-22		273.525	8.65955e-22		273.525	4.94963e-22												273.525	1.64614e-20		273.525	3.29213e-21		273.525	1.03169e-20
273.608	8.89343e-22		273.608	8.40555e-22		273.608	4.83971e-22												273.608	1.59222e-20		273.608	3.18278e-21		273.608	9.99341e-21
273.691	8.65187e-22		273.691	8.16043e-22		273.691	4.73422e-22												273.691	1.54e-20		273.691	3.07711e-21		273.691	9.67963e-21
273.775	8.41717e-22		273.775	7.92386e-22		273.775	4.63305e-22												273.775	1.48942e-20		273.775	2.97498e-21		273.775	9.37529e-21
273.858	8.18914e-22		273.858	7.69551e-22		273.858	4.5361e-22												273.858	1.44045e-20		273.858	2.87629e-21		273.858	9.08014e-21
273.941	7.96759e-22		273.941	7.47509e-22		273.941	4.44328e-22												273.941	1.39303e-20		273.941	2.78091e-21		273.941	8.79391e-21
274.025	7.75234e-22		274.025	7.26229e-22		274.025	4.3545e-22												274.025	1.34713e-20		274.025	2.68875e-21		274.025	8.51636e-21
274.108	7.54323e-22		274.108	7.05683e-22		274.108	4.26968e-22												274.108	1.30268e-20		274.108	2.5997e-21		274.108	8.24725e-21
274.191	7.34008e-22		274.191	6.85843e-22		274.191	4.18874e-22												274.191	1.25966e-20		274.191	2.51366e-21		274.191	7.98634e-21
274.275	7.14272e-22		274.275	6.66684e-22		274.275	4.1116e-22												274.275	1.21802e-20		274.275	2.43053e-21		274.275	7.7334e-21
274.358	6.95101e-22		274.358	6.48179e-22		274.358	4.03819e-22												274.358	1.17771e-20		274.358	2.35021e-21		274.358	7.48821e-21
274.441	6.76478e-22		274.441	6.30305e-22		274.441	3.96845e-22												274.441	1.13871e-20		274.441	2.27261e-21		274.441	7.25055e-21
274.525	6.58388e-22		274.525	6.13037e-22		274.525	3.90233e-22												274.525	1.10096e-20		274.525	2.19764e-21		274.525	7.02019e-21
274.608	6.40817e-22		274.608	5.96354e-22		274.608	3.83975e-22												274.608	1.06443e-20		274.608	2.12523e-21		274.608	6.79695e-21
274.692	6.2375e-22		274.692	5.80233e-22		274.692	3.78069e-22												274.692	1.02909e-20		274.692	2.05527e-21		274.692	6.5806e-21
274.775	6.07174e-22		274.775	5.64654e-22		274.775	3.72508e-22												274.775	9.9489e-21		274.775	1.98769e-21		274.775	6.37096e-21
274.858	5.91075e-22		274.858	5.49596e-22		274.858	3.67289e-22												274.858	9.61807e-21		274.858	1.92242e-21		274.858	6.16782e-21
274.942	5.75439e-22		274.942	5.3504e-22		274.942	3.62407e-22												274.942	9.29804e-21		274.942	1.85937e-21		274.942	5.97101e-21
275.025	5.60255e-22		275.025	5.20968e-22		275.025	3.5786e-22												275.025	8.98847e-21		275.025	1.79848e-21		275.025	5.78034e-21
275.108	5.4551e-22		275.108	5.07361e-22		275.108	3.53644e-22												275.108	8.68903e-21		275.108	1.73966e-21		275.108	5.59563e-21
275.192	5.31191e-22		275.192	4.94203e-22		275.192	3.49757e-22												275.192	8.39943e-21		275.192	1.68286e-21		275.192	5.4167e-21
275.275	5.17288e-22		275.275	4.81476e-22		275.275	3.46196e-22												275.275	8.11934e-21		275.275	1.628e-21		275.275	5.24339e-21
275.358	5.0379e-22		275.358	4.69166e-22		275.358	3.4296e-22												275.358	7.84848e-21		275.358	1.57502e-21		275.358	5.07554e-21
275.442	4.90684e-22		275.442	4.57256e-22		275.442	3.40047e-22												275.442	7.58656e-21		275.442	1.52386e-21		275.442	4.91298e-21
275.525	4.77961e-22		275.525	4.45732e-22		275.525	3.37457e-22												275.525	7.3333e-21		275.525	1.47445e-21		275.525	4.75555e-21
275.609	4.6561e-22		275.609	4.34581e-22		275.609	3.35188e-22												275.609	7.08842e-21		275.609	1.42675e-21		275.609	4.6031e-21
275.692	4.53622e-22		275.692	4.23788e-22		275.692	3.33241e-22												275.692	6.85167e-21		275.692	1.38068e-21		275.692	4.45549e-21
275.775	4.41986e-22		275.775	4.13341e-22		275.775	3.31615e-22												275.775	6.62279e-21		275.775	1.33621e-21		275.775	4.31258e-21
275.859	4.30694e-22		275.859	4.03228e-22		275.859	3.3031e-22												275.859	6.40152e-21		275.859	1.29326e-21		275.859	4.17421e-21
275.942	4.19736e-22		275.942	3.93435e-22		275.942	3.29328e-22												275.942	6.18763e-21		275.942	1.2518e-21		275.942	4.04026e-21
276.025	4.09103e-22		276.025	3.83953e-22		276.025	3.28669e-22												276.025	5.98088e-21		276.025	1.21177e-21		276.025	3.91059e-21
276.109	3.98787e-22		276.109	3.7477e-22		276.109	3.28336e-22												276.109	5.78104e-21		276.109	1.17313e-21		276.109	3.78508e-21
276.192	3.88781e-22		276.192	3.65875e-22		276.192	3.28329e-22												276.192	5.5879e-21		276.192	1.13583e-21		276.192	3.66359e-21
276.275	3.79075e-22		276.275	3.57258e-22		276.275	3.28651e-22												276.275	5.40123e-21		276.275	1.09982e-21		276.275	3.54601e-21
276.359	3.69662e-22		276.359	3.4891e-22		276.359	3.29305e-22												276.359	5.22082e-21		276.359	1.06506e-21		276.359	3.43222e-21
276.442	3.60535e-22		276.442	3.40821e-22		276.442	3.30293e-22												276.442	5.04649e-21		276.442	1.03152e-21		276.442	3.32211e-21
276.526	3.51686e-22		276.526	3.32983e-22		276.526	3.31619e-22												276.526	4.87802e-21		276.526	9.9914e-22		276.526	3.21555e-21
276.609	3.43109e-22		276.609	3.25387e-22		276.609	3.33286e-22												276.609	4.71523e-21		276.609	9.67895e-22		276.609	3.11245e-21
276.692	3.34797e-22		276.692	3.18025e-22		276.692	3.35298e-22												276.692	4.55794e-21		276.692	9.37744e-22		276.692	3.01269e-21
276.776	3.26743e-22		276.776	3.10889e-22		276.776	3.37659e-22												276.776	4.40596e-21		276.776	9.08651e-22		276.776	2.91618e-21
276.859	3.18941e-22		276.859	3.03972e-22		276.859	3.40374e-22												276.859	4.25911e-21		276.859	8.80581e-22		276.859	2.82282e-21
276.942	3.11385e-22		276.942	2.97266e-22		276.942	3.43447e-22												276.942	4.11724e-21		276.942	8.53501e-22		276.942	2.7325e-21
277.026	3.0407e-22		277.026	2.90765e-22		277.026	3.46885e-22												277.026	3.98018e-21		277.026	8.27378e-22		277.026	2.64514e-21
277.109	2.96989e-22		277.109	2.84462e-22		277.109	3.50692e-22												277.109	3.84777e-21		277.109	8.02182e-22		277.109	2.56064e-21
277.192	2.90137e-22		277.192	2.78351e-22		277.192	3.54875e-22												277.192	3.71985e-21		277.192	7.77881e-22		277.192	2.47891e-21
277.276	2.8351e-22		277.276	2.72426e-22		277.276	3.59439e-22												277.276	3.59628e-21		277.276	7.54448e-22		277.276	2.39988e-21
277.359	2.77101e-22		277.359	2.66681e-22		277.359	3.64392e-22												277.359	3.47691e-21		277.359	7.31853e-22		277.359	2.32345e-21
277.442	2.70907e-22		277.442	2.61112e-22		277.442	3.69741e-22												277.442	3.3616e-21		277.442	7.10072e-22		277.442	2.24955e-21
277.526	2.64923e-22		277.526	2.55712e-22		277.526	3.75492e-22												277.526	3.25022e-21		277.526	6.89076e-22		277.526	2.17809e-21
277.609	2.59143e-22		277.609	2.50477e-22		277.609	3.81654e-22												277.609	3.14264e-21		277.609	6.68843e-22		277.609	2.10901e-21
277.693	2.53565e-22		277.693	2.45401e-22		277.693	3.88234e-22												277.693	3.03872e-21		277.693	6.49347e-22		277.693	2.04222e-21
277.776	2.48184e-22		277.776	2.40482e-22		277.776	3.95241e-22												277.776	2.93835e-21		277.776	6.30566e-22		277.776	1.97766e-21
277.859	2.42995e-22		277.859	2.35714e-22		277.859	4.02684e-22												277.859	2.8414e-21		277.859	6.12478e-22		277.859	1.91525e-21
277.943	2.37996e-22		277.943	2.31093e-22		277.943	4.10572e-22												277.943	2.74777e-21		277.943	5.95061e-22		277.943	1.85494e-21
278.026	2.33183e-22		278.026	2.26616e-22		278.026	4.18914e-22												278.026	2.65733e-21		278.026	5.78295e-22		278.026	1.79665e-21
278.109	2.28552e-22		278.109	2.22278e-22		278.109	4.2772e-22												278.109	2.56998e-21		278.109	5.62161e-22		278.109	1.74032e-21
278.193	2.241e-22		278.193	2.18077e-22		278.193	4.37001e-22												278.193	2.48562e-21		278.193	5.46639e-22		278.193	1.68589e-21
278.276	2.19824e-22		278.276	2.1401e-22		278.276	4.46767e-22												278.276	2.40414e-21		278.276	5.31711e-22		278.276	1.6333e-21
278.359	2.15721e-22		278.359	2.10072e-22		278.359	4.57028e-22												278.359	2.32545e-21		278.359	5.1736e-22		278.359	1.5825e-21
278.443	2.11789e-22		278.443	2.06261e-22		278.443	4.67797e-22												278.443	2.24945e-21		278.443	5.0357e-22		278.443	1.53342e-21
278.526	2.08024e-22		278.526	2.02575e-22		278.526	4.79085e-22												278.526	2.17604e-21		278.526	4.90325e-22		278.526	1.48603e-21
278.61	2.04425e-22		278.61	1.9901e-22		278.61	4.90905e-22												278.61	2.10515e-21		278.61	4.77609e-22		278.61	1.44025e-21
278.693	2.00989e-22		278.693	1.95565e-22		278.693	5.03268e-22												278.693	2.03668e-21		278.693	4.65407e-22		278.693	1.39605e-21
278.776	1.97713e-22		278.776	1.92236e-22		278.776	5.16188e-22												278.776	1.97055e-21		278.776	4.53707e-22		278.776	1.35337e-21
278.86	1.94596e-22		278.86	1.89023e-22		278.86	5.29677e-22												278.86	1.90669e-21		278.86	4.42494e-22		278.86	1.31218e-21
278.943	1.91636e-22		278.943	1.85923e-22		278.943	5.43751e-22												278.943	1.845e-21		278.943	4.31755e-22		278.943	1.27241e-21
279.026	1.88831e-22		279.026	1.82933e-22		279.026	5.58422e-22												279.026	1.78543e-21		279.026	4.2148e-22		279.026	1.23403e-21
279.11	1.86179e-22		279.11	1.80053e-22		279.11	5.73706e-22												279.11	1.72788e-21		279.11	4.11656e-22		279.11	1.197e-21
279.193	1.83679e-22		279.193	1.77281e-22		279.193	5.89617e-22												279.193	1.67231e-21		279.193	4.02271e-22		279.193	1.16128e-21
279.276	1.8133e-22		279.276	1.74614e-22		279.276	6.06171e-22												279.276	1.61862e-21		279.276	3.93317e-22		279.276	1.12682e-21
279.36	1.7913e-22		279.36	1.72053e-22		279.36	6.23383e-22												279.36	1.56677e-21		279.36	3.84782e-22		279.36	1.09359e-21
279.443	1.77078e-22		279.443	1.69595e-22		279.443	6.41271e-22												279.443	1.51669e-21		279.443	3.76658e-22		279.443	1.06154e-21
279.527	1.75173e-22		279.527	1.6724e-22		279.527	6.59849e-22												279.527	1.46832e-21		279.527	3.68935e-22		279.527	1.03066e-21
279.61	1.73414e-22		279.61	1.64987e-22		279.61	6.79137e-22												279.61	1.42159e-21		279.61	3.61606e-22		279.61	1.00089e-21
279.693	1.71801e-22		279.693	1.62834e-22		279.693	6.9915e-22												279.693	1.37645e-21		279.693	3.54661e-22		279.693	9.72218e-22
279.777	1.70333e-22		279.777	1.60781e-22		279.777	7.19908e-22												279.777	1.33284e-21		279.777	3.48094e-22		279.777	9.44598e-22
279.86	1.69008e-22		279.86	1.58827e-22		279.86	7.41429e-22												279.86	1.29072e-21		279.86	3.41897e-22		279.86	9.18002e-22
279.943	1.67828e-22		279.943	1.56972e-22		279.943	7.63731e-22												279.943	1.25002e-21		279.943	3.36065e-22		279.943	8.92403e-22
280.027	1.66791e-22		280.027	1.55215e-22		280.027	7.86834e-22												280.027	1.21071e-21		280.027	3.3059e-22		280.027	8.67771e-22
280.11	1.65898e-22		280.11	1.53555e-22		280.11	8.10758e-22												280.11	1.17273e-21		280.11	3.25467e-22		280.11	8.44078e-22
280.193	1.65147e-22		280.193	1.51994e-22		280.193	8.35523e-22												280.193	1.13603e-21		280.193	3.20691e-22		280.193	8.21299e-22
280.277	1.64541e-22		280.277	1.5053e-22		280.277	8.6115e-22												280.277	1.10057e-21		280.277	3.16257e-22		280.277	7.99408e-22
280.36	1.64077e-22		280.36	1.49163e-22		280.36	8.87661e-22												280.36	1.06631e-21		280.36	3.1216e-22		280.36	7.78381e-22
280.443	1.63758e-22		280.443	1.47893e-22		280.443	9.15076e-22												280.443	1.03321e-21		280.443	3.08396e-22		280.443	7.58194e-22
280.527	1.63582e-22		280.527	1.46721e-22		280.527	9.43419e-22												280.527	1.00122e-21		280.527	3.04961e-22		280.527	7.38825e-22
280.61	1.63552e-22		280.61	1.45647e-22		280.61	9.72712e-22												280.61	9.70311e-22		280.61	3.01852e-22		280.61	7.20252e-22
280.694	1.63666e-22		280.694	1.44671e-22		280.694	1.00298e-21												280.694	9.40439e-22		280.694	2.99066e-22		280.694	7.02455e-22
280.777	1.63926e-22		280.777	1.43793e-22		280.777	1.03424e-21												280.777	9.11569e-22		280.777	2.966e-22		280.777	6.85413e-22
280.86	1.64333e-22		280.86	1.43014e-22		280.86	1.06653e-21												280.86	8.83666e-22		280.86	2.94452e-22		280.86	6.69108e-22
280.944	1.64888e-22		280.944	1.42335e-22		280.944	1.09986e-21												280.944	8.56698e-22		280.944	2.92619e-22		280.944	6.53522e-22
281.027	1.65592e-22		281.027	1.41755e-22		281.027	1.13426e-21												281.027	8.30632e-22		281.027	2.911e-22		281.027	6.38637e-22
281.11	1.66445e-22		281.11	1.41277e-22		281.11	1.16977e-21												281.11	8.05436e-22		281.11	2.89894e-22		281.11	6.24437e-22
281.194	1.67449e-22		281.194	1.409e-22		281.194	1.20639e-21												281.194	7.8108e-22		281.194	2.88999e-22		281.194	6.10905e-22
281.277	1.68606e-22		281.277	1.40626e-22		281.277	1.24417e-21												281.277	7.57535e-22		281.277	2.88415e-22		281.277	5.98028e-22
281.36	1.69916e-22		281.36	1.40455e-22		281.36	1.28312e-21												281.36	7.34773e-22		281.36	2.88142e-22		281.36	5.8579e-22
281.444	1.71382e-22		281.444	1.4039e-22		281.444	1.32328e-21												281.444	7.12766e-22		281.444	2.88179e-22		281.444	5.74178e-22
281.527	1.73005e-22		281.527	1.4043e-22		281.527	1.36468e-21												281.527	6.9149e-22		281.527	2.88526e-22		281.527	5.63179e-22
281.611	1.74787e-22		281.611	1.40577e-22		281.611	1.40734e-21												281.611	6.70918e-22		281.611	2.89185e-22		281.611	5.52781e-22
281.694	1.76729e-22		281.694	1.40833e-22		281.694	1.4513e-21												281.694	6.51026e-22		281.694	2.90156e-22		281.694	5.42972e-22
281.777	1.78834e-22		281.777	1.41199e-22		281.777	1.49657e-21												281.777	6.31792e-22		281.777	2.91439e-22		281.777	5.33741e-22
281.861	1.81104e-22		281.861	1.41677e-22		281.861	1.54321e-21												281.861	6.13192e-22		281.861	2.93038e-22		281.861	5.25078e-22
281.944	1.83541e-22		281.944	1.42267e-22		281.944	1.59123e-21												281.944	5.95205e-22		281.944	2.94952e-22		281.944	5.16973e-22
282.027	1.86147e-22		282.027	1.42973e-22		282.027	1.64067e-21												282.027	5.77809e-22		282.027	2.97185e-22		282.027	5.09418e-22
282.111	1.88924e-22		282.111	1.43795e-22		282.111	1.69156e-21												282.111	5.60986e-22		282.111	2.99738e-22		282.111	5.02403e-22
282.194	1.91876e-22		282.194	1.44735e-22		282.194	1.74393e-21												282.194	5.44714e-22		282.194	3.02614e-22		282.194	4.9592e-22
282.277	1.95004e-22		282.277	1.45796e-22		282.277	1.79782e-21												282.277	5.28977e-22		282.277	3.05816e-22		282.277	4.89963e-22
282.361	1.98312e-22		282.361	1.46979e-22		282.361	1.85326e-21												282.361	5.13755e-22		282.361	3.09347e-22		282.361	4.84524e-22
282.444	2.01803e-22		282.444	1.48287e-22		282.444	1.91029e-21												282.444	4.99032e-22		282.444	3.1321e-22		282.444	4.79598e-22
282.528	2.05478e-22		282.528	1.49722e-22		282.528	1.96895e-21												282.528	4.84791e-22		282.528	3.1741e-22		282.528	4.75178e-22
282.611	2.09342e-22		282.611	1.51286e-22		282.611	2.02926e-21												282.611	4.71016e-22		282.611	3.21949e-22		282.611	4.71259e-22
282.694	2.13397e-22		282.694	1.52982e-22		282.694	2.09126e-21												282.694	4.57691e-22		282.694	3.26833e-22		282.694	4.67836e-22
282.778	2.17647e-22		282.778	1.54812e-22		282.778	2.155e-21												282.778	4.44802e-22		282.778	3.32066e-22		282.778	4.64906e-22
282.861	2.22095e-22		282.861	1.56779e-22		282.861	2.22051e-21												282.861	4.32335e-22		282.861	3.37652e-22		282.861	4.62464e-22
282.944	2.26745e-22		282.944	1.58885e-22		282.944	2.28782e-21												282.944	4.20275e-22		282.944	3.43596e-22		282.944	4.60507e-22
283.028	2.31599e-22		283.028	1.61133e-22		283.028	2.35699e-21												283.028	4.08609e-22		283.028	3.49905e-22		283.028	4.59033e-22
283.111	2.36663e-22		283.111	1.63526e-22		283.111	2.42804e-21												283.111	3.97326e-22		283.111	3.56583e-22		283.111	4.58038e-22
283.194	2.41939e-22		283.194	1.66067e-22		283.194	2.50102e-21												283.194	3.86412e-22		283.194	3.63637e-22		283.194	4.57522e-22
283.278	2.47432e-22		283.278	1.6876e-22		283.278	2.57596e-21												283.278	3.75857e-22		283.278	3.71072e-22		283.278	4.57483e-22
283.361	2.53145e-22		283.361	1.71607e-22		283.361	2.65292e-21												283.361	3.65648e-22		283.361	3.78895e-22		283.361	4.5792e-22
283.444	2.59084e-22		283.444	1.74611e-22		283.444	2.73193e-21												283.444	3.55775e-22		283.444	3.87113e-22		283.444	4.58832e-22
283.528	2.65251e-22		283.528	1.77777e-22		283.528	2.81303e-21												283.528	3.46228e-22		283.528	3.95732e-22		283.528	4.60219e-22
283.611	2.71652e-22		283.611	1.81107e-22		283.611	2.89627e-21												283.611	3.36997e-22		283.611	4.0476e-22		283.611	4.62082e-22
283.695	2.7829e-22		283.695	1.84605e-22		283.695	2.98169e-21												283.695	3.28072e-22		283.695	4.14205e-22		283.695	4.64421e-22
283.778	2.85171e-22		283.778	1.88275e-22		283.778	3.06934e-21												283.778	3.19444e-22		283.778	4.24073e-22		283.778	4.67237e-22
283.861	2.923e-22		283.861	1.9212e-22		283.861	3.15926e-21												283.861	3.11104e-22		283.861	4.34374e-22		283.861	4.70532e-22
283.945	2.9968e-22		283.945	1.96145e-22		283.945	3.25149e-21												283.945	3.03045e-22		283.945	4.45115e-22		283.945	4.74309e-22
284.028	3.07318e-22		284.028	2.00354e-22		284.028	3.34609e-21												284.028	2.95257e-22		284.028	4.56306e-22		284.028	4.78568e-22
284.111	3.15217e-22		284.111	2.0475e-22		284.111	3.4431e-21												284.111	2.87734e-22		284.111	4.67955e-22		284.111	4.83314e-22
284.195	3.23385e-22		284.195	2.09338e-22		284.195	3.54256e-21												284.195	2.80468e-22		284.195	4.80071e-22		284.195	4.88549e-22
284.278	3.31824e-22		284.278	2.14122e-22		284.278	3.64453e-21												284.278	2.73451e-22		284.278	4.92663e-22		284.278	4.94276e-22
284.361	3.40542e-22		284.361	2.19107e-22		284.361	3.74906e-21												284.361	2.66678e-22		284.361	5.05742e-22		284.361	5.005e-22
284.445	3.49544e-22		284.445	2.24298e-22		284.445	3.85618e-21												284.445	2.60142e-22		284.445	5.19318e-22		284.445	5.07225e-22
284.528	3.58835e-22		284.528	2.29699e-22		284.528	3.96596e-21												284.528	2.53837e-22		284.528	5.334e-22		284.528	5.14456e-22
284.612	3.68421e-22		284.612	2.35314e-22		284.612	4.07845e-21												284.612	2.47756e-22		284.612	5.47999e-22		284.612	5.22197e-22
284.695	3.78308e-22		284.695	2.4115e-22		284.695	4.19368e-21												284.695	2.41895e-22		284.695	5.63127e-22		284.695	5.30454e-22
284.778	3.88503e-22		284.778	2.4721e-22		284.778	4.31173e-21												284.778	2.36248e-22		284.778	5.78795e-22		284.778	5.39233e-22
284.862	3.9901e-22		284.862	2.53501e-22		284.862	4.43263e-21												284.862	2.3081e-22		284.862	5.95013e-22		284.862	5.48539e-22
284.945	4.09838e-22		284.945	2.60027e-22		284.945	4.55644e-21												284.945	2.25577e-22		284.945	6.11794e-22		284.945	5.5838e-22
285.028	4.20991e-22		285.028	2.66794e-22		285.028	4.68321e-21												285.028	2.20543e-22		285.028	6.2915e-22		285.028	5.68763e-22
285.112	4.32477e-22		285.112	2.73808e-22		285.112	4.813e-21												285.112	2.15706e-22		285.112	6.47092e-22		285.112	5.79693e-22
285.195	4.44303e-22		285.195	2.81074e-22		285.195	4.94587e-21												285.195	2.1106e-22		285.195	6.65635e-22		285.195	5.9118e-22
285.278	4.56474e-22		285.278	2.88599e-22		285.278	5.08185e-21												285.278	2.06601e-22		285.278	6.8479e-22		285.278	6.0323e-22
285.362	4.68999e-22		285.362	2.96387e-22		285.362	5.22102e-21												285.362	2.02328e-22		285.362	7.04571e-22		285.362	6.15853e-22
285.445	4.81884e-22		285.445	3.04446e-22		285.445	5.36343e-21												285.445	1.98235e-22		285.445	7.24992e-22		285.445	6.29056e-22
285.529	4.95136e-22		285.529	3.12782e-22		285.529	5.50913e-21												285.529	1.9432e-22		285.529	7.46066e-22		285.529	6.4285e-22
285.612	5.08763e-22		285.612	3.21401e-22		285.612	5.65818e-21												285.612	1.9058e-22		285.612	7.67808e-22		285.612	6.57242e-22
285.695	5.22772e-22		285.695	3.30309e-22		285.695	5.81064e-21												285.695	1.87013e-22		285.695	7.90232e-22		285.695	6.72243e-22
285.779	5.37171e-22		285.779	3.39513e-22		285.779	5.96656e-21												285.779	1.83616e-22		285.779	8.13353e-22		285.779	6.87863e-22
285.862	5.51968e-22		285.862	3.49021e-22		285.862	6.12601e-21												285.862	1.80386e-22		285.862	8.37185e-22		285.862	7.04111e-22
285.945	5.67169e-22		285.945	3.58839e-22		285.945	6.28904e-21												285.945	1.77322e-22		285.945	8.61745e-22		285.945	7.21e-22
286.029	5.82784e-22		286.029	3.68974e-22		286.029	6.45571e-21												286.029	1.74421e-22		286.029	8.87048e-22		286.029	7.38539e-22
286.112	5.98821e-22		286.112	3.79434e-22		286.112	6.62608e-21												286.112	1.71683e-22		286.112	9.13111e-22		286.112	7.56741e-22
286.195	6.15287e-22		286.195	3.90226e-22		286.195	6.80021e-21												286.195	1.69105e-22		286.195	9.39949e-22		286.195	7.75616e-22
286.279	6.32192e-22		286.279	4.01358e-22		286.279	6.97816e-21												286.279	1.66686e-22		286.279	9.67579e-22		286.279	7.95178e-22
286.362	6.49543e-22		286.362	4.12838e-22		286.362	7.16e-21												286.362	1.64425e-22		286.362	9.96019e-22		286.362	8.15438e-22
286.445	6.6735e-22		286.445	4.24672e-22		286.445	7.34577e-21												286.445	1.62321e-22		286.445	1.02529e-21		286.445	8.36409e-22
286.529	6.8562e-22		286.529	4.36871e-22		286.529	7.53556e-21												286.529	1.60374e-22		286.529	1.0554e-21		286.529	8.58105e-22
286.612	7.04364e-22		286.612	4.49441e-22		286.612	7.7294e-21												286.612	1.58582e-22		286.612	1.08637e-21		286.612	8.80538e-22
286.696	7.2359e-22		286.696	4.62391e-22		286.696	7.92738e-21												286.696	1.56946e-22		286.696	1.11822e-21		286.696	9.03723e-22
286.779	7.43308e-22		286.779	4.75731e-22		286.779	8.12955e-21												286.779	1.55464e-22		286.779	1.15098e-21		286.779	9.27673e-22
286.862	7.63526e-22		286.862	4.89467e-22		286.862	8.33597e-21												286.862	1.54138e-22		286.862	1.18465e-21		286.862	9.52403e-22
286.946	7.84255e-22		286.946	5.03611e-22		286.946	8.54671e-21												286.946	1.52967e-22		286.946	1.21926e-21		286.946	9.77929e-22
287.029	8.05503e-22		287.029	5.1817e-22		287.029	8.76183e-21												287.029	1.51951e-22		287.029	1.25482e-21		287.029	1.00426e-21
287.112	8.27281e-22		287.112	5.33154e-22		287.112	8.98139e-21												287.112	1.51091e-22		287.112	1.29137e-21		287.112	1.03142e-21
287.196	8.49599e-22		287.196	5.48572e-22		287.196	9.20546e-21												287.196	1.50387e-22		287.196	1.32891e-21		287.196	1.05943e-21
287.279	8.72466e-22		287.279	5.64435e-22		287.279	9.43411e-21												287.279	1.4984e-22		287.279	1.36747e-21		287.279	1.08829e-21
287.362	8.95893e-22		287.362	5.80751e-22		287.362	9.66739e-21												287.362	1.49452e-22		287.362	1.40707e-21		287.362	1.11802e-21
287.446	9.1989e-22		287.446	5.97531e-22		287.446	9.90537e-21												287.446	1.49223e-22		287.446	1.44773e-21		287.446	1.14864e-21
287.529	9.44468e-22		287.529	6.14785e-22		287.529	1.01481e-20												287.529	1.49155e-22		287.529	1.48947e-21		287.529	1.18018e-21
287.613	9.69637e-22		287.613	6.32523e-22		287.613	1.03957e-20												287.613	1.49249e-22		287.613	1.53232e-21		287.613	1.21263e-21
287.696	9.95408e-22		287.696	6.50757e-22		287.696	1.06482e-20												287.696	1.49506e-22		287.696	1.57629e-21		287.696	1.24604e-21
287.779	1.02179e-21		287.779	6.69496e-22		287.779	1.09056e-20												287.779	1.49929e-22		287.779	1.62142e-21		287.779	1.2804e-21
287.863	1.0488e-21		287.863	6.88751e-22		287.863	1.11681e-20												287.863	1.5052e-22		287.863	1.66771e-21		287.863	1.31574e-21
287.946	1.07644e-21		287.946	7.08534e-22		287.946	1.14356e-20												287.946	1.51281e-22		287.946	1.7152e-21		287.946	1.35208e-21
288.029	1.10473e-21		288.029	7.28857e-22		288.029	1.17083e-20												288.029	1.52214e-22		288.029	1.76392e-21		288.029	1.38944e-21
288.113	1.13368e-21		288.113	7.49729e-22		288.113	1.19863e-20												288.113	1.53321e-22		288.113	1.81387e-21		288.113	1.42784e-21
288.196	1.16329e-21		288.196	7.71164e-22		288.196	1.22695e-20												288.196	1.54606e-22		288.196	1.8651e-21		288.196	1.4673e-21
288.279	1.19359e-21		288.279	7.93173e-22		288.279	1.25581e-20												288.279	1.56071e-22		288.279	1.91762e-21		288.279	1.50783e-21
288.363	1.22458e-21		288.363	8.15769e-22		288.363	1.28521e-20												288.363	1.5772e-22		288.363	1.97145e-21		288.363	1.54946e-21
288.446	1.25627e-21		288.446	8.38962e-22		288.446	1.31515e-20												288.446	1.59555e-22		288.446	2.02664e-21		288.446	1.59221e-21
288.53	1.28868e-21		288.53	8.62767e-22		288.53	1.34566e-20												288.53	1.6158e-22		288.53	2.08319e-21		288.53	1.6361e-21
288.613	1.32182e-21		288.613	8.87196e-22		288.613	1.37672e-20												288.613	1.638e-22		288.613	2.14113e-21		288.613	1.68116e-21
288.696	1.3557e-21		288.696	9.12261e-22		288.696	1.40835e-20												288.696	1.66217e-22		288.696	2.2005e-21		288.696	1.7274e-21
288.78	1.39034e-21		288.78	9.37976e-22		288.78	1.44056e-20												288.78	1.68835e-22		288.78	2.26132e-21		288.78	1.77484e-21
288.863	1.42574e-21		288.863	9.64353e-22		288.863	1.47335e-20												288.863	1.7166e-22		288.863	2.32362e-21		288.863	1.82351e-21
288.946	1.46192e-21		288.946	9.91408e-22		288.946	1.50672e-20												288.946	1.74695e-22		288.946	2.38742e-21		288.946	1.87344e-21
289.03	1.49889e-21		289.03	1.01915e-21		289.03	1.54069e-20												289.03	1.77945e-22		289.03	2.45275e-21		289.03	1.92464e-21
289.113	1.53667e-21		289.113	1.0476e-21		289.113	1.57526e-20												289.113	1.81416e-22		289.113	2.51964e-21		289.113	1.97713e-21
289.196	1.57527e-21		289.196	1.07677e-21		289.196	1.61043e-20												289.196	1.85111e-22		289.196	2.58812e-21		289.196	2.03095e-21
289.28	1.61469e-21		289.28	1.10667e-21		289.28	1.64622e-20												289.28	1.89037e-22		289.28	2.65822e-21		289.28	2.08612e-21
289.363	1.65497e-21		289.363	1.13732e-21		289.363	1.68263e-20												289.363	1.93198e-22		289.363	2.72996e-21		289.363	2.14266e-21
289.446	1.6961e-21		289.446	1.16873e-21		289.446	1.71966e-20												289.446	1.97601e-22		289.446	2.80339e-21		289.446	2.20059e-21
289.53	1.7381e-21		289.53	1.20091e-21		289.53	1.75732e-20												289.53	2.02252e-22		289.53	2.87851e-21		289.53	2.25995e-21
289.613	1.78099e-21		289.613	1.23389e-21		289.613	1.79562e-20												289.613	2.07157e-22		289.613	2.95538e-21		289.613	2.32075e-21
289.697	1.82478e-21		289.697	1.26768e-21		289.697	1.83457e-20												289.697	2.12322e-22		289.697	3.03401e-21		289.697	2.38302e-21
289.78	1.86949e-21		289.78	1.30229e-21		289.78	1.87416e-20												289.78	2.17753e-22		289.78	3.11444e-21		289.78	2.4468e-21
289.863	1.91512e-21		289.863	1.33774e-21		289.863	1.91441e-20												289.863	2.23459e-22		289.863	3.1967e-21		289.863	2.51209e-21
289.947	1.96169e-21		289.947	1.37405e-21		289.947	1.95533e-20												289.947	2.29446e-22		289.947	3.28082e-21		289.947	2.57894e-21
290.03	2.00922e-21		290.03	1.41123e-21		290.03	1.99691e-20												290.03	2.35721e-22		290.03	3.36684e-21		290.03	2.64737e-21
290.113	2.05772e-21		290.113	1.44929e-21		290.113	2.03916e-20												290.113	2.42292e-22		290.113	3.45477e-21		290.113	2.71741e-21
290.197	2.10721e-21		290.197	1.48827e-21		290.197	2.08209e-20												290.197	2.49167e-22		290.197	3.54467e-21		290.197	2.78907e-21
290.28	2.1577e-21		290.28	1.52816e-21		290.28	2.12571e-20												290.28	2.56355e-22		290.28	3.63655e-21		290.28	2.8624e-21
290.363	2.2092e-21		290.363	1.56899e-21		290.363	2.17002e-20												290.363	2.63863e-22		290.363	3.73046e-21		290.363	2.93742e-21
290.447	2.26174e-21		290.447	1.61079e-21		290.447	2.21503e-20												290.447	2.71701e-22		290.447	3.82643e-21		290.447	3.01416e-21
290.53	2.31532e-21		290.53	1.65355e-21		290.53	2.26074e-20												290.53	2.79877e-22		290.53	3.92448e-21		290.53	3.09265e-21
290.614	2.36996e-21		290.614	1.69731e-21		290.614	2.30715e-20												290.614	2.88402e-22		290.614	4.02466e-21		290.614	3.17291e-21
290.697	2.42567e-21		290.697	1.74208e-21		290.697	2.35428e-20												290.697	2.97284e-22		290.697	4.127e-21		290.697	3.25498e-21
290.78	2.48248e-21		290.78	1.78788e-21		290.78	2.40212e-20												290.78	3.06533e-22		290.78	4.23153e-21		290.78	3.33889e-21
290.864	2.54039e-21		290.864	1.83472e-21		290.864	2.45069e-20												290.864	3.16161e-22		290.864	4.33829e-21		290.864	3.42466e-21
290.947	2.59942e-21		290.947	1.88263e-21		290.947	2.49999e-20												290.947	3.26176e-22		290.947	4.44731e-21		290.947	3.51232e-21
291.03	2.65959e-21		291.03	1.93163e-21		291.03	2.55002e-20												291.03	3.36591e-22		291.03	4.55862e-21		291.03	3.60192e-21
291.114	2.72092e-21		291.114	1.98173e-21		291.114	2.60079e-20												291.114	3.47416e-22		291.114	4.67227e-21		291.114	3.69347e-21
291.197	2.78341e-21		291.197	2.03296e-21		291.197	2.6523e-20												291.197	3.58663e-22		291.197	4.78829e-21		291.197	3.78701e-21
291.28	2.84709e-21		291.28	2.08533e-21		291.28	2.70455e-20												291.28	3.70344e-22		291.28	4.90672e-21		291.28	3.88256e-21
291.364	2.91196e-21		291.364	2.13887e-21		291.364	2.75756e-20												291.364	3.82471e-22		291.364	5.02759e-21		291.364	3.98017e-21
291.447	2.97806e-21		291.447	2.19358e-21		291.447	2.81133e-20												291.447	3.95056e-22		291.447	5.15093e-21		291.447	4.07987e-21
291.531	3.04539e-21		291.531	2.24951e-21		291.531	2.86586e-20												291.531	4.08112e-22		291.531	5.27679e-21		291.531	4.18167e-21
291.614	3.11396e-21		291.614	2.30665e-21		291.614	2.92115e-20												291.614	4.21654e-22		291.614	5.4052e-21		291.614	4.28563e-21
291.697	3.18381e-21		291.697	2.36505e-21		291.697	2.97721e-20												291.697	4.35694e-22		291.697	5.5362e-21		291.697	4.39176e-21
291.781	3.25493e-21		291.781	2.42471e-21		291.781	3.03404e-20												291.781	4.50246e-22		291.781	5.66983e-21		291.781	4.50011e-21
291.864	3.32735e-21		291.864	2.48566e-21		291.864	3.09165e-20												291.864	4.65325e-22		291.864	5.80612e-21		291.864	4.6107e-21
291.947	3.40109e-21		291.947	2.54791e-21		291.947	3.15004e-20												291.947	4.80945e-22		291.947	5.94512e-21		291.947	4.72358e-21
292.031	3.47615e-21		292.031	2.6115e-21		292.031	3.20922e-20												292.031	4.97122e-22		292.031	6.08685e-21		292.031	4.83876e-21
292.114	3.55257e-21		292.114	2.67644e-21		292.114	3.26918e-20												292.114	5.13872e-22		292.114	6.23136e-21		292.114	4.95629e-21
292.197	3.63035e-21		292.197	2.74276e-21		292.197	3.32994e-20												292.197	5.3121e-22		292.197	6.37869e-21		292.197	5.07619e-21
292.281	3.7095e-21		292.281	2.81048e-21		292.281	3.39149e-20												292.281	5.49153e-22		292.281	6.52888e-21		292.281	5.19852e-21
292.364	3.79006e-21		292.364	2.87961e-21		292.364	3.45383e-20												292.364	5.67718e-22		292.364	6.68195e-21		292.364	5.32328e-21
292.447	3.87203e-21		292.447	2.95019e-21		292.447	3.51698e-20												292.447	5.86921e-22		292.447	6.83797e-21		292.447	5.45053e-21
292.531	3.95543e-21		292.531	3.02224e-21		292.531	3.58092e-20												292.531	6.06782e-22		292.531	6.99695e-21		292.531	5.5803e-21
292.614	4.04028e-21		292.614	3.09577e-21		292.614	3.64568e-20												292.614	6.27317e-22		292.614	7.15894e-21		292.614	5.71261e-21
292.698	4.12659e-21		292.698	3.17082e-21		292.698	3.71124e-20												292.698	6.48546e-22		292.698	7.32398e-21		292.698	5.84751e-21
292.781	4.21439e-21		292.781	3.2474e-21		292.781	3.77761e-20												292.781	6.70488e-22		292.781	7.49212e-21		292.781	5.98504e-21
292.864	4.30368e-21		292.864	3.32554e-21		292.864	3.84479e-20												292.864	6.93162e-22		292.864	7.66338e-21		292.864	6.12521e-21
292.948	4.39449e-21		292.948	3.40527e-21		292.948	3.91279e-20												292.948	7.16589e-22		292.948	7.83781e-21		292.948	6.26808e-21
293.031	4.48683e-21		293.031	3.4866e-21		293.031	3.9816e-20												293.031	7.40789e-22		293.031	8.01545e-21		293.031	6.41367e-21
293.114	4.58072e-21		293.114	3.56957e-21		293.114	4.05123e-20												293.114	7.65782e-22		293.114	8.19633e-21		293.114	6.56202e-21
293.198	4.67617e-21		293.198	3.65419e-21		293.198	4.12168e-20												293.198	7.91592e-22		293.198	8.38051e-21		293.198	6.71317e-21
293.281	4.77321e-21		293.281	3.7405e-21		293.281	4.19295e-20												293.281	8.18239e-22		293.281	8.56801e-21		293.281	6.86716e-21
293.364	4.87185e-21		293.364	3.82852e-21		293.364	4.26504e-20												293.364	8.45747e-22		293.364	8.75888e-21		293.364	7.02401e-21
293.448	4.9721e-21		293.448	3.91826e-21		293.448	4.33795e-20												293.448	8.74139e-22		293.448	8.95315e-21		293.448	7.18376e-21
293.531	5.07399e-21		293.531	4.00976e-21		293.531	4.41168e-20												293.531	9.03438e-22		293.531	9.15087e-21		293.531	7.34645e-21
293.615	5.17753e-21		293.615	4.10305e-21		293.615	4.48624e-20												293.615	9.33668e-22		293.615	9.35208e-21		293.615	7.51212e-21
293.698	5.28274e-21		293.698	4.19815e-21		293.698	4.56161e-20												293.698	9.64855e-22		293.698	9.55682e-21		293.698	7.6808e-21
293.781	5.38963e-21		293.781	4.29508e-21		293.781	4.63782e-20												293.781	9.97024e-22		293.781	9.76512e-21		293.781	7.85252e-21
293.865	5.49822e-21		293.865	4.39387e-21		293.865	4.71484e-20												293.865	1.0302e-21		293.865	9.97704e-21		293.865	8.02733e-21
293.948	5.60853e-21		293.948	4.49455e-21		293.948	4.79269e-20												293.948	1.06441e-21		293.948	1.01926e-20		293.948	8.20526e-21
294.031	5.72058e-21		294.031	4.59714e-21		294.031	4.87136e-20												294.031	1.09969e-21		294.031	1.04118e-20		294.031	8.38634e-21
294.115	5.83438e-21		294.115	4.70167e-21		294.115	4.95085e-20												294.115	1.13605e-21		294.115	1.06348e-20		294.115	8.57061e-21
294.198	5.94994e-21		294.198	4.80817e-21		294.198	5.03117e-20												294.198	1.17353e-21		294.198	1.08615e-20		294.198	8.75811e-21
294.281	6.0673e-21		294.281	4.91666e-21		294.281	5.1123e-20												294.281	1.21215e-21		294.281	1.10921e-20		294.281	8.94888e-21
294.365	6.18645e-21		294.365	5.02718e-21		294.365	5.19425e-20												294.365	1.25196e-21		294.365	1.13265e-20		294.365	9.14294e-21
294.448	6.30742e-21		294.448	5.13974e-21		294.448	5.27702e-20												294.448	1.29297e-21		294.448	1.15647e-20		294.448	9.34034e-21
294.532	6.43023e-21		294.532	5.25438e-21		294.532	5.3606e-20												294.532	1.33522e-21		294.532	1.18069e-20		294.532	9.54111e-21
294.615	6.55488e-21		294.615	5.37112e-21		294.615	5.445e-20												294.615	1.37873e-21		294.615	1.20531e-20		294.615	9.74528e-21
294.698	6.68141e-21		294.698	5.48999e-21		294.698	5.53021e-20												294.698	1.42355e-21		294.698	1.23033e-20		294.698	9.9529e-21
294.782	6.80982e-21		294.782	5.61102e-21		294.782	5.61622e-20												294.782	1.4697e-21		294.782	1.25575e-20		294.782	1.0164e-20
294.865	6.94012e-21		294.865	5.73424e-21		294.865	5.70304e-20												294.865	1.51723e-21		294.865	1.28158e-20		294.865	1.03786e-20
294.948	7.07235e-21		294.948	5.85967e-21		294.948	5.79067e-20												294.948	1.56615e-21		294.948	1.30782e-20		294.948	1.05968e-20
295.032	7.2065e-21		295.032	5.98734e-21		295.032	5.87909e-20												295.032	1.61651e-21		295.032	1.33447e-20		295.032	1.08185e-20
295.115	7.34261e-21		295.115	6.11728e-21		295.115	5.96831e-20												295.115	1.66834e-21		295.115	1.36155e-20		295.115	1.10439e-20
295.198	7.48067e-21		295.198	6.24952e-21		295.198	6.05833e-20												295.198	1.72169e-21		295.198	1.38905e-20		295.198	1.12729e-20
295.282	7.62072e-21		295.282	6.38409e-21		295.282	6.14913e-20												295.282	1.77658e-21		295.282	1.41697e-20		295.282	1.15056e-20
295.365	7.76276e-21		295.365	6.52102e-21		295.365	6.24072e-20												295.365	1.83306e-21		295.365	1.44533e-20		295.365	1.1742e-20
295.448	7.90681e-21		295.448	6.66033e-21		295.448	6.33309e-20												295.448	1.89116e-21		295.448	1.47412e-20		295.448	1.19822e-20
295.532	8.05289e-21		295.532	6.80206e-21		295.532	6.42624e-20												295.532	1.95092e-21		295.532	1.50335e-20		295.532	1.22262e-20
295.615	8.20101e-21		295.615	6.94622e-21		295.615	6.52016e-20												295.615	2.01239e-21		295.615	1.53302e-20		295.615	1.2474e-20
295.699	8.35118e-21		295.699	7.09286e-21		295.699	6.61485e-20												295.699	2.0756e-21		295.699	1.56314e-20		295.699	1.27257e-20
295.782	8.50343e-21		295.782	7.242e-21		295.782	6.7103e-20												295.782	2.14059e-21		295.782	1.5937e-20		295.782	1.29812e-20
295.865	8.65776e-21		295.865	7.39367e-21		295.865	6.8065e-20												295.865	2.20742e-21		295.865	1.62472e-20		295.865	1.32407e-20
295.949	8.81419e-21		295.949	7.5479e-21		295.949	6.90346e-20												295.949	2.27612e-21		295.949	1.6562e-20		295.949	1.35042e-20
296.032	8.97273e-21		296.032	7.70471e-21		296.032	7.00116e-20												296.032	2.34673e-21		296.032	1.68813e-20		296.032	1.37716e-20
296.115	9.13341e-21		296.115	7.86415e-21		296.115	7.0996e-20												296.115	2.41931e-21		296.115	1.72053e-20		296.115	1.40431e-20
296.199	9.29622e-21		296.199	8.02623e-21		296.199	7.19878e-20												296.199	2.49389e-21		296.199	1.75339e-20		296.199	1.43186e-20
296.282	9.46119e-21		296.282	8.19098e-21		296.282	7.29868e-20												296.282	2.57053e-21		296.282	1.78673e-20		296.282	1.45983e-20
296.365	9.62834e-21		296.365	8.35844e-21		296.365	7.3993e-20												296.365	2.64927e-21		296.365	1.82054e-20		296.365	1.4882e-20
296.449	9.79766e-21		296.449	8.52864e-21		296.449	7.50063e-20												296.449	2.73016e-21		296.449	1.85482e-20		296.449	1.51699e-20
296.532	9.96919e-21		296.532	8.7016e-21		296.532	7.60267e-20												296.532	2.81324e-21		296.532	1.88958e-20		296.532	1.5462e-20
296.616	1.01429e-20		296.616	8.87735e-21		296.616	7.70541e-20												296.616	2.89858e-21		296.616	1.92483e-20		296.616	1.57584e-20
296.699	1.03189e-20		296.699	9.05593e-21		296.699	7.80883e-20												296.699	2.98622e-21		296.699	1.96056e-20		296.699	1.60589e-20
296.782	1.04971e-20		296.782	9.23736e-21		296.782	7.91294e-20												296.782	3.07621e-21		296.782	1.99679e-20		296.782	1.63638e-20
296.866	1.06775e-20		296.866	9.42167e-21		296.866	8.01773e-20												296.866	3.1686e-21		296.866	2.0335e-20		296.866	1.66729e-20
296.949	1.08602e-20		296.949	9.60889e-21		296.949	8.12318e-20												296.949	3.26346e-21		296.949	2.07071e-20		296.949	1.69864e-20
297.032	1.10452e-20		297.032	9.79905e-21		297.032	8.22928e-20												297.032	3.36082e-21		297.032	2.10842e-20		297.032	1.73043e-20
297.116	1.12325e-20		297.116	9.99218e-21		297.116	8.33603e-20												297.116	3.46076e-21		297.116	2.14663e-20		297.116	1.76265e-20
297.199	1.1422e-20		297.199	1.01883e-20		297.199	8.44343e-20												297.199	3.56332e-21		297.199	2.18534e-20		297.199	1.79532e-20
297.282	1.16139e-20		297.282	1.03875e-20		297.282	8.55145e-20												297.282	3.66856e-21		297.282	2.22456e-20		297.282	1.82843e-20
297.366	1.18081e-20		297.366	1.05897e-20		297.366	8.66009e-20												297.366	3.77655e-21		297.366	2.26429e-20		297.366	1.86199e-20
297.449	1.20046e-20		297.449	1.0795e-20		297.449	8.76934e-20												297.449	3.88733e-21		297.449	2.30454e-20		297.449	1.89601e-20
297.533	1.22035e-20		297.533	1.10034e-20		297.533	8.87919e-20												297.533	4.00098e-21		297.533	2.34529e-20		297.533	1.93047e-20
297.616	1.24047e-20		297.616	1.1215e-20		297.616	8.98963e-20												297.616	4.11754e-21		297.616	2.38657e-20		297.616	1.96539e-20
297.699	1.26083e-20		297.699	1.14297e-20		297.699	9.10065e-20												297.699	4.23709e-21		297.699	2.42836e-20		297.699	2.00077e-20
297.783	1.28142e-20		297.783	1.16477e-20		297.783	9.21224e-20												297.783	4.35969e-21		297.783	2.47068e-20		297.783	2.03661e-20
297.866	1.30225e-20		297.866	1.18689e-20		297.866	9.32439e-20												297.866	4.4854e-21		297.866	2.51352e-20		297.866	2.07291e-20
297.949	1.32332e-20		297.949	1.20933e-20		297.949	9.43708e-20												297.949	4.61428e-21		297.949	2.55689e-20		297.949	2.10968e-20
298.033	1.34463e-20		298.033	1.2321e-20		298.033	9.55031e-20												298.033	4.7464e-21		298.033	2.60078e-20		298.033	2.14692e-20
298.116	1.36619e-20		298.116	1.25521e-20		298.116	9.66406e-20												298.116	4.88183e-21		298.116	2.64521e-20		298.116	2.18463e-20
298.199	1.38798e-20		298.199	1.27865e-20		298.199	9.77832e-20												298.199	5.02064e-21		298.199	2.69017e-20		298.199	2.22281e-20
298.283	1.41002e-20		298.283	1.30243e-20		298.283	9.89309e-20												298.283	5.1629e-21		298.283	2.73567e-20		298.283	2.26146e-20
298.366	1.4323e-20		298.366	1.32654e-20		298.366	1.00083e-19												298.366	5.30866e-21		298.366	2.7817e-20		298.366	2.3006e-20
298.449	1.45482e-20		298.449	1.351e-20		298.449	1.01241e-19												298.449	5.45802e-21		298.449	2.82827e-20		298.449	2.34021e-20
298.533	1.47759e-20		298.533	1.37581e-20		298.533	1.02402e-19												298.533	5.61103e-21		298.533	2.87539e-20		298.533	2.3803e-20
298.616	1.5006e-20		298.616	1.40096e-20		298.616	1.03569e-19												298.616	5.76777e-21		298.616	2.92304e-20		298.616	2.42087e-20
298.7	1.52386e-20		298.7	1.42647e-20		298.7	1.0474e-19												298.7	5.92832e-21		298.7	2.97124e-20		298.7	2.46193e-20
298.783	1.54736e-20		298.783	1.45233e-20		298.783	1.05914e-19												298.783	6.09274e-21		298.783	3.01999e-20		298.783	2.50348e-20
298.866	1.57112e-20		298.866	1.47855e-20		298.866	1.07094e-19												298.866	6.26112e-21		298.866	3.06928e-20		298.866	2.54551e-20
298.95	1.59512e-20		298.95	1.50513e-20		298.95	1.08276e-19												298.95	6.43354e-21		298.95	3.11912e-20		298.95	2.58804e-20
299.033	1.61936e-20		299.033	1.53206e-20		299.033	1.09463e-19												299.033	6.61006e-21		299.033	3.16951e-20		299.033	2.63105e-20
299.116	1.64386e-20		299.116	1.55937e-20		299.116	1.10654e-19												299.116	6.79077e-21		299.116	3.22045e-20		299.116	2.67456e-20
299.2	1.66861e-20		299.2	1.58704e-20		299.2	1.11848e-19												299.2	6.97575e-21		299.2	3.27194e-20		299.2	2.71856e-20
299.283	1.6936e-20		299.283	1.61508e-20		299.283	1.13045e-19												299.283	7.16508e-21		299.283	3.32398e-20		299.283	2.76306e-20
299.366	1.71885e-20		299.366	1.64349e-20		299.366	1.14246e-19												299.366	7.35884e-21		299.366	3.37658e-20		299.366	2.80806e-20
299.45	1.74434e-20		299.45	1.67228e-20		299.45	1.1545e-19												299.45	7.55712e-21		299.45	3.42973e-20		299.45	2.85356e-20
299.533	1.77009e-20		299.533	1.70145e-20		299.533	1.16656e-19												299.533	7.75999e-21		299.533	3.48344e-20		299.533	2.89955e-20
299.617	1.79608e-20		299.617	1.73099e-20		299.617	1.17866e-19												299.617	7.96755e-21		299.617	3.5377e-20		299.617	2.94605e-20
299.7	1.82233e-20		299.7	1.76092e-20		299.7	1.19078e-19												299.7	8.17988e-21		299.7	3.59252e-20		299.7	2.99305e-20
299.783	1.84883e-20		299.783	1.79123e-20		299.783	1.20293e-19												299.783	8.39706e-21		299.783	3.6479e-20		299.783	3.04055e-20
299.867	1.87558e-20		299.867	1.82194e-20		299.867	1.2151e-19												299.867	8.61919e-21		299.867	3.70383e-20		299.867	3.08856e-20
299.95	1.90258e-20		299.95	1.85303e-20		299.95	1.22729e-19												299.95	8.84635e-21		299.95	3.76032e-20		299.95	3.13707e-20
300.033	1.92983e-20		300.033	1.88451e-20		300.033	1.2395e-19												300.033	9.07863e-21		300.033	3.81737e-20		300.033	3.18609e-20
300.117	1.95733e-20		300.117	1.91639e-20		300.117	1.25173e-19												300.117	9.31612e-21		300.117	3.87498e-20		300.117	3.23561e-20
300.2	1.98509e-20		300.2	1.94866e-20		300.2	1.26398e-19												300.2	9.55893e-21		300.2	3.93314e-20		300.2	3.28564e-20
300.283	2.01309e-20		300.283	1.98133e-20		300.283	1.27624e-19												300.283	9.80713e-21		300.283	3.99186e-20		300.283	3.33618e-20
300.367	2.04135e-20		300.367	2.0144e-20		300.367	1.28852e-19												300.367	1.00608e-20		300.367	4.05114e-20		300.367	3.38723e-20
300.45	2.06985e-20		300.45	2.04788e-20		300.45	1.30081e-19												300.45	1.03201e-20		300.45	4.11097e-20		300.45	3.43878e-20
300.534	2.09861e-20		300.534	2.08176e-20		300.534	1.3131e-19												300.534	1.05851e-20		300.534	4.17136e-20		300.534	3.49085e-20
300.617	2.12762e-20		300.617	2.11605e-20		300.617	1.32541e-19												300.617	1.08558e-20		300.617	4.23231e-20		300.617	3.54342e-20
300.7	2.15688e-20		300.7	2.15075e-20		300.7	1.33773e-19												300.7	1.11324e-20		300.7	4.29381e-20		300.7	3.5965e-20
300.784	2.18638e-20		300.784	2.18586e-20		300.784	1.35005e-19												300.784	1.1415e-20		300.784	4.35586e-20		300.784	3.6501e-20
300.867	2.21614e-20		300.867	2.22138e-20		300.867	1.36237e-19												300.867	1.17037e-20		300.867	4.41847e-20		300.867	3.7042e-20
300.95	2.24615e-20		300.95	2.25732e-20		300.95	1.3747e-19												300.95	1.19985e-20		300.95	4.48163e-20		300.95	3.75881e-20
301.034	2.2764e-20		301.034	2.29367e-20		301.034	1.38702e-19												301.034	1.22996e-20		301.034	4.54534e-20		301.034	3.81393e-20
301.117	2.3069e-20		301.117	2.33045e-20		301.117	1.39935e-19												301.117	1.26071e-20		301.117	4.6096e-20		301.117	3.86956e-20
301.2	2.33765e-20		301.2	2.36764e-20		301.2	1.41167e-19												301.2	1.29211e-20		301.2	4.67441e-20		301.2	3.9257e-20
301.284	2.36864e-20		301.284	2.40526e-20		301.284	1.42398e-19												301.284	1.32416e-20		301.284	4.73977e-20		301.284	3.98235e-20
301.367	2.39988e-20		301.367	2.4433e-20		301.367	1.43629e-19												301.367	1.35689e-20		301.367	4.80567e-20		301.367	4.0395e-20
301.45	2.43137e-20		301.45	2.48176e-20		301.45	1.44859e-19												301.45	1.39029e-20		301.45	4.87212e-20		301.45	4.09716e-20
301.534	2.4631e-20		301.534	2.52066e-20		301.534	1.46088e-19												301.534	1.42439e-20		301.534	4.93911e-20		301.534	4.15533e-20
301.617	2.49507e-20		301.617	2.55998e-20		301.617	1.47316e-19												301.617	1.45918e-20		301.617	5.00664e-20		301.617	4.21401e-20
301.701	2.52729e-20		301.701	2.59973e-20		301.701	1.48542e-19												301.701	1.49469e-20		301.701	5.0747e-20		301.701	4.27319e-20
301.784	2.55975e-20		301.784	2.63991e-20		301.784	1.49767e-19												301.784	1.53092e-20		301.784	5.14331e-20		301.784	4.33288e-20
301.867	2.59245e-20		301.867	2.68053e-20		301.867	1.5099e-19												301.867	1.56788e-20		301.867	5.21245e-20		301.867	4.39306e-20
301.951	2.62539e-20		301.951	2.72158e-20		301.951	1.52211e-19												301.951	1.60559e-20		301.951	5.28212e-20		301.951	4.45376e-20
302.034	2.65857e-20		302.034	2.76307e-20		302.034	1.5343e-19												302.034	1.64405e-20		302.034	5.35232e-20		302.034	4.51495e-20
302.117	2.69198e-20		302.117	2.80499e-20		302.117	1.54646e-19												302.117	1.68328e-20		302.117	5.42304e-20		302.117	4.57664e-20
302.201	2.72564e-20		302.201	2.84735e-20		302.201	1.55861e-19												302.201	1.72329e-20		302.201	5.49429e-20		302.201	4.63884e-20
302.284	2.75952e-20		302.284	2.89015e-20		302.284	1.57072e-19												302.284	1.76408e-20		302.284	5.56606e-20		302.284	4.70153e-20
302.367	2.79364e-20		302.367	2.93338e-20		302.367	1.58281e-19												302.367	1.80568e-20		302.367	5.63835e-20		302.367	4.76472e-20
302.451	2.828e-20		302.451	2.97706e-20		302.451	1.59486e-19												302.451	1.84809e-20		302.451	5.71116e-20		302.451	4.8284e-20
302.534	2.86259e-20		302.534	3.02118e-20		302.534	1.60689e-19												302.534	1.89132e-20		302.534	5.78448e-20		302.534	4.89257e-20
302.618	2.8974e-20		302.618	3.06575e-20		302.618	1.61888e-19												302.618	1.93539e-20		302.618	5.85831e-20		302.618	4.95724e-20
302.701	2.93245e-20		302.701	3.11075e-20		302.701	1.63083e-19												302.701	1.9803e-20		302.701	5.93264e-20		302.701	5.0224e-20
302.784	2.96772e-20		302.784	3.1562e-20		302.784	1.64275e-19												302.784	2.02608e-20		302.784	6.00748e-20		302.784	5.08805e-20
302.868	3.00321e-20		302.868	3.20209e-20		302.868	1.65463e-19												302.868	2.07272e-20		302.868	6.08281e-20		302.868	5.15418e-20
302.951	3.03894e-20		302.951	3.24843e-20		302.951	1.66646e-19												302.951	2.12024e-20		302.951	6.15864e-20		302.951	5.2208e-20
303.034	3.07488e-20		303.034	3.29522e-20		303.034	1.67826e-19												303.034	2.16866e-20		303.034	6.23496e-20		303.034	5.2879e-20
303.118	3.11104e-20		303.118	3.34245e-20		303.118	1.69001e-19												303.118	2.21798e-20		303.118	6.31177e-20		303.118	5.35548e-20
303.201	3.14743e-20		303.201	3.39012e-20		303.201	1.70171e-19												303.201	2.26823e-20		303.201	6.38906e-20		303.201	5.42354e-20
303.284	3.18403e-20		303.284	3.43825e-20		303.284	1.71336e-19												303.284	2.3194e-20		303.284	6.46683e-20		303.284	5.49207e-20
303.368	3.22084e-20		303.368	3.48681e-20		303.368	1.72496e-19												303.368	2.37151e-20		303.368	6.54508e-20		303.368	5.56108e-20
303.451	3.25787e-20		303.451	3.53583e-20		303.451	1.73652e-19												303.451	2.42457e-20		303.451	6.6238e-20		303.451	5.63056e-20
303.535	3.29511e-20		303.535	3.58529e-20		303.535	1.74801e-19												303.535	2.4786e-20		303.535	6.70298e-20		303.535	5.70051e-20
303.618	3.33256e-20		303.618	3.6352e-20		303.618	1.75946e-19												303.618	2.53361e-20		303.618	6.78262e-20		303.618	5.77093e-20
303.701	3.37021e-20		303.701	3.68556e-20		303.701	1.77084e-19												303.701	2.5896e-20		303.701	6.86272e-20		303.701	5.84181e-20
303.785	3.40808e-20		303.785	3.73636e-20		303.785	1.78217e-19												303.785	2.6466e-20		303.785	6.94328e-20		303.785	5.91315e-20
303.868	3.44614e-20		303.868	3.78761e-20		303.868	1.79343e-19												303.868	2.70461e-20		303.868	7.02428e-20		303.868	5.98495e-20
303.951	3.4844e-20		303.951	3.8393e-20		303.951	1.80463e-19												303.951	2.76365e-20		303.951	7.10572e-20		303.951	6.0572e-20
304.035	3.52287e-20		304.035	3.89144e-20		304.035	1.81577e-19												304.035	2.82373e-20		304.035	7.1876e-20		304.035	6.12991e-20
304.118	3.56153e-20		304.118	3.94402e-20		304.118	1.82684e-19												304.118	2.88485e-20		304.118	7.26992e-20		304.118	6.20307e-20
304.201	3.60038e-20		304.201	3.99705e-20		304.201	1.83785e-19												304.201	2.94704e-20		304.201	7.35266e-20		304.201	6.27668e-20
304.285	3.63943e-20		304.285	4.05052e-20		304.285	1.84878e-19												304.285	3.0103e-20		304.285	7.43582e-20		304.285	6.35073e-20
304.368	3.67866e-20		304.368	4.10444e-20		304.368	1.85965e-19												304.368	3.07465e-20		304.368	7.51939e-20		304.368	6.42522e-20
304.451	3.71808e-20		304.451	4.15879e-20		304.451	1.87044e-19												304.451	3.1401e-20		304.451	7.60338e-20		304.451	6.50015e-20
304.535	3.75769e-20		304.535	4.21359e-20		304.535	1.88115e-19												304.535	3.20666e-20		304.535	7.68777e-20		304.535	6.57551e-20
304.618	3.79748e-20		304.618	4.26883e-20		304.618	1.89179e-19												304.618	3.27434e-20		304.618	7.77256e-20		304.618	6.6513e-20
304.702	3.83744e-20		304.702	4.3245e-20		304.702	1.90236e-19												304.702	3.34316e-20		304.702	7.85774e-20		304.702	6.72753e-20
304.785	3.87758e-20		304.785	4.38062e-20		304.785	1.91284e-19												304.785	3.41313e-20		304.785	7.9433e-20		304.785	6.80417e-20
304.868	3.9179e-20		304.868	4.43717e-20		304.868	1.92324e-19												304.868	3.48425e-20		304.868	8.02925e-20		304.868	6.88124e-20
304.952	3.95839e-20		304.952	4.49416e-20		304.952	1.93356e-19												304.952	3.55655e-20		304.952	8.11557e-20		304.952	6.95873e-20
305.035	3.99904e-20		305.035	4.55158e-20		305.035	1.9438e-19												305.035	3.63003e-20		305.035	8.20226e-20		305.035	7.03663e-20
305.118	4.03986e-20		305.118	4.60943e-20		305.118	1.95395e-19												305.118	3.7047e-20		305.118	8.28931e-20		305.118	7.11494e-20
305.202	4.08084e-20		305.202	4.66771e-20		305.202	1.96401e-19												305.202	3.78059e-20		305.202	8.37671e-20		305.202	7.19365e-20
305.285	4.12198e-20		305.285	4.72643e-20		305.285	1.97398e-19												305.285	3.85769e-20		305.285	8.46446e-20		305.285	7.27277e-20
305.368	4.16328e-20		305.368	4.78557e-20		305.368	1.98386e-19												305.368	3.93603e-20		305.368	8.55255e-20		305.368	7.35229e-20
305.452	4.20472e-20		305.452	4.84513e-20		305.452	1.99365e-19												305.452	4.0156e-20		305.452	8.64098e-20		305.452	7.43221e-20
305.535	4.24632e-20		305.535	4.90512e-20		305.535	2.00335e-19												305.535	4.09644e-20		305.535	8.72973e-20		305.535	7.51251e-20
305.619	4.28807e-20		305.619	4.96553e-20		305.619	2.01295e-19												305.619	4.17854e-20		305.619	8.8188e-20		305.619	7.59321e-20
305.702	4.32996e-20		305.702	5.02636e-20		305.702	2.02246e-19												305.702	4.26191e-20		305.702	8.90819e-20		305.702	7.67429e-20
305.785	4.37199e-20		305.785	5.08761e-20		305.785	2.03187e-19												305.785	4.34658e-20		305.785	8.99788e-20		305.785	7.75574e-20
305.869	4.41416e-20		305.869	5.14927e-20		305.869	2.04118e-19												305.869	4.43255e-20		305.869	9.08787e-20		305.869	7.83758e-20
305.952	4.45646e-20		305.952	5.21134e-20		305.952	2.05039e-19												305.952	4.51983e-20		305.952	9.17815e-20		305.952	7.91978e-20
306.035	4.49889e-20		306.035	5.27382e-20		306.035	2.05949e-19												306.035	4.60844e-20		306.035	9.26872e-20		306.035	8.00235e-20
306.119	4.54145e-20		306.119	5.33671e-20		306.119	2.0685e-19												306.119	4.69838e-20		306.119	9.35956e-20		306.119	8.08529e-20
306.202	4.58413e-20		306.202	5.40001e-20		306.202	2.07739e-19												306.202	4.78967e-20		306.202	9.45067e-20		306.202	8.16858e-20
306.285	4.62693e-20		306.285	5.4637e-20		306.285	2.08619e-19												306.285	4.88232e-20		306.285	9.54204e-20		306.285	8.25223e-20
306.369	4.66985e-20		306.369	5.52779e-20		306.369	2.09487e-19												306.369	4.97633e-20		306.369	9.63366e-20		306.369	8.33624e-20
306.452	4.71288e-20		306.452	5.59228e-20		306.452	2.10345e-19												306.452	5.07173e-20		306.452	9.72553e-20		306.452	8.42058e-20
306.536	4.75602e-20		306.536	5.65717e-20		306.536	2.11192e-19												306.536	5.16852e-20		306.536	9.81763e-20		306.536	8.50527e-20
306.619	4.79927e-20		306.619	5.72244e-20		306.619	2.12027e-19												306.619	5.2667e-20		306.619	9.90997e-20		306.619	8.5903e-20
306.702	4.84262e-20		306.702	5.78809e-20		306.702	2.12852e-19												306.702	5.3663e-20		306.702	1.00025e-19		306.702	8.67566e-20
306.786	4.88607e-20		306.786	5.85413e-20		306.786	2.13665e-19												306.786	5.46732e-20		306.786	1.00953e-19		306.786	8.76135e-20
306.869	4.92961e-20		306.869	5.92055e-20		306.869	2.14466e-19												306.869	5.56977e-20		306.869	1.01883e-19		306.869	8.84736e-20
306.952	4.97325e-20		306.952	5.98735e-20		306.952	2.15256e-19												306.952	5.67367e-20		306.952	1.02814e-19		306.952	8.9337e-20
307.036	5.01697e-20		307.036	6.05451e-20		307.036	2.16035e-19												307.036	5.77901e-20		307.036	1.03748e-19		307.036	9.02035e-20
307.119	5.06077e-20		307.119	6.12205e-20		307.119	2.16801e-19												307.119	5.88582e-20		307.119	1.04683e-19		307.119	9.10731e-20
307.202	5.10466e-20		307.202	6.18995e-20		307.202	2.17556e-19												307.202	5.9941e-20		307.202	1.0562e-19		307.202	9.19457e-20
307.286	5.14862e-20		307.286	6.2582e-20		307.286	2.18298e-19												307.286	6.10387e-20		307.286	1.06559e-19		307.286	9.28214e-20
307.369	5.19265e-20		307.369	6.32682e-20		307.369	2.19029e-19												307.369	6.21512e-20		307.369	1.07499e-19		307.369	9.37001e-20
307.452	5.23674e-20		307.452	6.39579e-20		307.452	2.19747e-19												307.452	6.32787e-20		307.452	1.08441e-19		307.452	9.45817e-20
307.536	5.28091e-20		307.536	6.4651e-20		307.536	2.20453e-19												307.536	6.44214e-20		307.536	1.09384e-19		307.536	9.54662e-20
307.619	5.32513e-20		307.619	6.53476e-20		307.619	2.21147e-19												307.619	6.55792e-20		307.619	1.10328e-19		307.619	9.63535e-20
307.703	5.36941e-20		307.703	6.60475e-20		307.703	2.21828e-19												307.703	6.67522e-20		307.703	1.11273e-19		307.703	9.72437e-20
307.786	5.41374e-20		307.786	6.67508e-20		307.786	2.22497e-19												307.786	6.79407e-20		307.786	1.1222e-19		307.786	9.81365e-20
307.869	5.45811e-20		307.869	6.74574e-20		307.869	2.23153e-19												307.869	6.91445e-20		307.869	1.13167e-19		307.869	9.90321e-20
307.953	5.50253e-20		307.953	6.81673e-20		307.953	2.23796e-19												307.953	7.03639e-20		307.953	1.14116e-19		307.953	9.99303e-20
308.036	5.54699e-20		308.036	6.88803e-20		308.036	2.24426e-19												308.036	7.15989e-20		308.036	1.15065e-19		308.036	1.00831e-19
308.119	5.59148e-20		308.119	6.95965e-20		308.119	2.25044e-19												308.119	7.28495e-20		308.119	1.16015e-19		308.119	1.01735e-19
308.203	5.63601e-20		308.203	7.03158e-20		308.203	2.25648e-19												308.203	7.41159e-20		308.203	1.16966e-19		308.203	1.0264e-19
308.286	5.68056e-20		308.286	7.10382e-20		308.286	2.2624e-19												308.286	7.53982e-20		308.286	1.17917e-19		308.286	1.03549e-19
308.369	5.72513e-20		308.369	7.17635e-20		308.369	2.26818e-19												308.369	7.66963e-20		308.369	1.18868e-19		308.369	1.0446e-19
308.453	5.76972e-20		308.453	7.24918e-20		308.453	2.27383e-19												308.453	7.80103e-20		308.453	1.1982e-19		308.453	1.05373e-19
308.536	5.81432e-20		308.536	7.3223e-20		308.536	2.27935e-19												308.536	7.93405e-20		308.536	1.20773e-19		308.536	1.06288e-19
308.62	5.85894e-20		308.62	7.3957e-20		308.62	2.28474e-19												308.62	8.06867e-20		308.62	1.21725e-19		308.62	1.07206e-19
308.703	5.90355e-20		308.703	7.46938e-20		308.703	2.28999e-19												308.703	8.2049e-20		308.703	1.22677e-19		308.703	1.08126e-19
308.786	5.94817e-20		308.786	7.54333e-20		308.786	2.29511e-19												308.786	8.34276e-20		308.786	1.2363e-19		308.786	1.09048e-19
308.87	5.99278e-20		308.87	7.61755e-20		308.87	2.30009e-19												308.87	8.48224e-20		308.87	1.24582e-19		308.87	1.09973e-19
308.953	6.03739e-20		308.953	7.69203e-20		308.953	2.30494e-19												308.953	8.62336e-20		308.953	1.25534e-19		308.953	1.10899e-19
309.036	6.08198e-20		309.036	7.76676e-20		309.036	2.30965e-19												309.036	8.76611e-20		309.036	1.26486e-19		309.036	1.11827e-19
309.12	6.12656e-20		309.12	7.84174e-20		309.12	2.31423e-19												309.12	8.91051e-20		309.12	1.27437e-19		309.12	1.12758e-19
309.203	6.17111e-20		309.203	7.91696e-20		309.203	2.31867e-19												309.203	9.05655e-20		309.203	1.28388e-19		309.203	1.1369e-19
309.286	6.21564e-20		309.286	7.99241e-20		309.286	2.32297e-19												309.286	9.20425e-20		309.286	1.29339e-19		309.286	1.14625e-19
309.37	6.26013e-20		309.37	8.0681e-20		309.37	2.32713e-19												309.37	9.3536e-20		309.37	1.30288e-19		309.37	1.15561e-19
309.453	6.3046e-20		309.453	8.14401e-20		309.453	2.33116e-19												309.453	9.50461e-20		309.453	1.31237e-19		309.453	1.16499e-19
309.537	6.34902e-20		309.537	8.22014e-20		309.537	2.33505e-19												309.537	9.65728e-20		309.537	1.32185e-19		309.537	1.17439e-19
309.62	6.39339e-20		309.62	8.29647e-20		309.62	2.3388e-19												309.62	9.81162e-20		309.62	1.33132e-19		309.62	1.1838e-19
309.703	6.43772e-20		309.703	8.37301e-20		309.703	2.34241e-19												309.703	9.96763e-20		309.703	1.34078e-19		309.703	1.19324e-19
309.787	6.482e-20		309.787	8.44975e-20		309.787	2.34588e-19												309.787	1.01253e-19		309.787	1.35022e-19		309.787	1.20269e-19
309.87	6.52622e-20		309.87	8.52667e-20		309.87	2.34921e-19												309.87	1.02847e-19		309.87	1.35966e-19		309.87	1.21215e-19
309.953	6.57037e-20		309.953	8.60378e-20		309.953	2.35241e-19												309.953	1.04457e-19		309.953	1.36908e-19		309.953	1.22163e-19
310.037	6.61446e-20		310.037	8.68106e-20		310.037	2.35546e-19												310.037	1.06084e-19		310.037	1.37848e-19		310.037	1.23113e-19
310.12	6.65848e-20		310.12	8.75851e-20		310.12	2.35837e-19												310.12	1.07728e-19		310.12	1.38787e-19		310.12	1.24064e-19
310.203	6.70242e-20		310.203	8.83612e-20		310.203	2.36115e-19												310.203	1.09388e-19		310.203	1.39724e-19		310.203	1.25016e-19
310.287	6.74628e-20		310.287	8.91388e-20		310.287	2.36378e-19												310.287	1.11066e-19		310.287	1.4066e-19		310.287	1.2597e-19
310.37	6.79005e-20		310.37	8.99179e-20		310.37	2.36628e-19												310.37	1.1276e-19		310.37	1.41594e-19		310.37	1.26925e-19
310.453	6.83374e-20		310.453	9.06984e-20		310.453	2.36863e-19												310.453	1.14471e-19		310.453	1.42525e-19		310.453	1.27881e-19
310.537	6.87733e-20		310.537	9.14802e-20		310.537	2.37084e-19												310.537	1.16199e-19		310.537	1.43455e-19		310.537	1.28839e-19
310.62	6.92082e-20		310.62	9.22632e-20		310.62	2.37292e-19												310.62	1.17944e-19		310.62	1.44382e-19		310.62	1.29798e-19
310.704	6.96421e-20		310.704	9.30474e-20		310.704	2.37485e-19												310.704	1.19705e-19		310.704	1.45307e-19		310.704	1.30758e-19
310.787	7.00749e-20		310.787	9.38327e-20		310.787	2.37665e-19												310.787	1.21484e-19		310.787	1.4623e-19		310.787	1.31719e-19
310.87	7.05066e-20		310.87	9.4619e-20		310.87	2.3783e-19												310.87	1.23279e-19		310.87	1.47151e-19		310.87	1.32681e-19
310.954	7.09371e-20		310.954	9.54062e-20		310.954	2.37982e-19												310.954	1.2509e-19		310.954	1.48069e-19		310.954	1.33644e-19
311.037	7.13664e-20		311.037	9.61942e-20		311.037	2.3812e-19												311.037	1.26919e-19		311.037	1.48984e-19		311.037	1.34609e-19
311.12	7.17944e-20		311.12	9.6983e-20		311.12	2.38243e-19												311.12	1.28764e-19		311.12	1.49896e-19		311.12	1.35574e-19
311.204	7.22211e-20		311.204	9.77725e-20		311.204	2.38353e-19												311.204	1.30626e-19		311.204	1.50806e-19		311.204	1.3654e-19
311.287	7.26465e-20		311.287	9.85626e-20		311.287	2.38449e-19												311.287	1.32504e-19		311.287	1.51712e-19		311.287	1.37507e-19
311.37	7.30704e-20		311.37	9.93532e-20		311.37	2.38531e-19												311.37	1.34399e-19		311.37	1.52616e-19		311.37	1.38474e-19
311.454	7.3493e-20		311.454	1.00144e-19		311.454	2.38599e-19												311.454	1.36311e-19		311.454	1.53516e-19		311.454	1.39443e-19
311.537	7.3914e-20		311.537	1.00936e-19		311.537	2.38654e-19												311.537	1.38239e-19		311.537	1.54414e-19		311.537	1.40412e-19
311.621	7.43335e-20		311.621	1.01727e-19		311.621	2.38694e-19												311.621	1.40184e-19		311.621	1.55308e-19		311.621	1.41382e-19
311.704	7.47515e-20		311.704	1.02519e-19		311.704	2.38721e-19												311.704	1.42144e-19		311.704	1.56198e-19		311.704	1.42353e-19
311.787	7.51678e-20		311.787	1.03311e-19		311.787	2.38735e-19												311.787	1.44122e-19		311.787	1.57085e-19		311.787	1.43324e-19
311.871	7.55824e-20		311.871	1.04103e-19		311.871	2.38734e-19												311.871	1.46115e-19		311.871	1.57968e-19		311.871	1.44296e-19
311.954	7.59953e-20		311.954	1.04895e-19		311.954	2.3872e-19												311.954	1.48125e-19		311.954	1.58848e-19		311.954	1.45268e-19
312.037	7.64065e-20		312.037	1.05686e-19		312.037	2.38693e-19												312.037	1.50151e-19		312.037	1.59724e-19		312.037	1.46241e-19
312.121	7.68159e-20		312.121	1.06478e-19		312.121	2.38652e-19												312.121	1.52193e-19		312.121	1.60596e-19		312.121	1.47214e-19
312.204	7.72234e-20		312.204	1.07269e-19		312.204	2.38597e-19												312.204	1.5425e-19		312.204	1.61464e-19		312.204	1.48188e-19
312.287	7.76291e-20		312.287	1.0806e-19		312.287	2.38529e-19												312.287	1.56324e-19		312.287	1.62328e-19		312.287	1.49162e-19
312.371	7.80328e-20		312.371	1.0885e-19		312.371	2.38448e-19												312.371	1.58414e-19		312.371	1.63188e-19		312.371	1.50137e-19
312.454	7.84346e-20		312.454	1.09639e-19		312.454	2.38353e-19												312.454	1.60519e-19		312.454	1.64043e-19		312.454	1.51112e-19
312.538	7.88343e-20		312.538	1.10428e-19		312.538	2.38246e-19												312.538	1.6264e-19		312.538	1.64894e-19		312.538	1.52087e-19
312.621	7.9232e-20		312.621	1.11216e-19		312.621	2.38125e-19												312.621	1.64776e-19		312.621	1.65741e-19		312.621	1.53062e-19
312.704	7.96276e-20		312.704	1.12003e-19		312.704	2.3799e-19												312.704	1.66928e-19		312.704	1.66583e-19		312.704	1.54038e-19
312.788	8.0021e-20		312.788	1.12789e-19		312.788	2.37843e-19												312.788	1.69095e-19		312.788	1.6742e-19		312.788	1.55014e-19
312.871	8.04123e-20		312.871	1.13574e-19		312.871	2.37683e-19												312.871	1.71278e-19		312.871	1.68253e-19		312.871	1.5599e-19
312.954	8.08013e-20		312.954	1.14358e-19		312.954	2.3751e-19												312.954	1.73475e-19		312.954	1.69081e-19		312.954	1.56966e-19
313.038	8.11881e-20		313.038	1.15141e-19		313.038	2.37324e-19												313.038	1.75687e-19		313.038	1.69904e-19		313.038	1.57942e-19
313.121	8.15725e-20		313.121	1.15922e-19		313.121	2.37125e-19												313.121	1.77915e-19		313.121	1.70722e-19		313.121	1.58918e-19
313.204	8.19546e-20		313.204	1.16702e-19		313.204	2.36914e-19												313.204	1.80157e-19		313.204	1.71535e-19		313.204	1.59894e-19
313.288	8.23344e-20		313.288	1.1748e-19		313.288	2.36689e-19												313.288	1.82413e-19		313.288	1.72343e-19		313.288	1.6087e-19
313.371	8.27117e-20		313.371	1.18257e-19		313.371	2.36453e-19												313.371	1.84684e-19		313.371	1.73146e-19		313.371	1.61846e-19
313.454	8.30865e-20		313.454	1.19032e-19		313.454	2.36204e-19												313.454	1.86969e-19		313.454	1.73943e-19		313.454	1.62822e-19
313.538	8.34588e-20		313.538	1.19805e-19		313.538	2.35942e-19												313.538	1.89269e-19		313.538	1.74735e-19		313.538	1.63797e-19
313.621	8.38286e-20		313.621	1.20577e-19		313.621	2.35668e-19												313.621	1.91582e-19		313.621	1.75521e-19		313.621	1.64773e-19
313.705	8.41958e-20		313.705	1.21346e-19		313.705	2.35382e-19												313.705	1.9391e-19		313.705	1.76302e-19		313.705	1.65748e-19
313.788	8.45603e-20		313.788	1.22113e-19		313.788	2.35084e-19												313.788	1.96251e-19		313.788	1.77077e-19		313.788	1.66723e-19
313.871	8.49222e-20		313.871	1.22878e-19		313.871	2.34774e-19												313.871	1.98605e-19		313.871	1.77846e-19		313.871	1.67698e-19
313.955	8.52814e-20		313.955	1.23641e-19		313.955	2.34451e-19												313.955	2.00973e-19		313.955	1.78609e-19		313.955	1.68672e-19
314.038	8.56379e-20		314.038	1.24401e-19		314.038	2.34117e-19												314.038	2.03354e-19		314.038	1.79367e-19		314.038	1.69646e-19
314.121	8.59916e-20		314.121	1.25159e-19		314.121	2.33771e-19												314.121	2.05749e-19		314.121	1.80118e-19		314.121	1.7062e-19
314.205	8.63424e-20		314.205	1.25914e-19		314.205	2.33413e-19												314.205	2.08156e-19		314.205	1.80864e-19		314.205	1.71593e-19
314.288	8.66905e-20		314.288	1.26666e-19		314.288	2.33044e-19												314.288	2.10575e-19		314.288	1.81603e-19		314.288	1.72566e-19
314.371	8.70356e-20		314.371	1.27416e-19		314.371	2.32663e-19												314.371	2.13007e-19		314.371	1.82336e-19		314.371	1.73539e-19
314.455	8.73778e-20		314.455	1.28163e-19		314.455	2.32271e-19												314.455	2.15452e-19		314.455	1.83063e-19		314.455	1.7451e-19
314.538	8.77171e-20		314.538	1.28907e-19		314.538	2.31868e-19												314.538	2.17908e-19		314.538	1.83783e-19		314.538	1.75482e-19
314.622	8.80534e-20		314.622	1.29648e-19		314.622	2.31453e-19												314.622	2.20377e-19		314.622	1.84497e-19		314.622	1.76453e-19
314.705	8.83867e-20		314.705	1.30385e-19		314.705	2.31027e-19												314.705	2.22857e-19		314.705	1.85204e-19		314.705	1.77423e-19
314.788	8.87169e-20		314.788	1.3112e-19		314.788	2.30591e-19												314.788	2.25349e-19		314.788	1.85905e-19		314.788	1.78392e-19
314.872	8.9044e-20		314.872	1.31851e-19		314.872	2.30143e-19												314.872	2.27852e-19		314.872	1.86599e-19		314.872	1.79361e-19
314.955	8.9368e-20		314.955	1.32579e-19		314.955	2.29685e-19												314.955	2.30365e-19		314.955	1.87286e-19		314.955	1.80329e-19
315.038	8.96888e-20		315.038	1.33303e-19		315.038	2.29216e-19												315.038	2.3289e-19		315.038	1.87967e-19		315.038	1.81296e-19
315.122	9.00065e-20		315.122	1.34023e-19		315.122	2.28736e-19												315.122	2.35426e-19		315.122	1.8864e-19		315.122	1.82263e-19
315.205	9.03209e-20		315.205	1.3474e-19		315.205	2.28246e-19												315.205	2.37971e-19		315.205	1.89306e-19		315.205	1.83229e-19
315.288	9.06321e-20		315.288	1.35453e-19		315.288	2.27745e-19												315.288	2.40527e-19		315.288	1.89966e-19		315.288	1.84194e-19
315.372	9.094e-20		315.372	1.36162e-19		315.372	2.27234e-19												315.372	2.43093e-19		315.372	1.90618e-19		315.372	1.85158e-19
315.455	9.12446e-20		315.455	1.36867e-19		315.455	2.26714e-19												315.455	2.45669e-19		315.455	1.91263e-19		315.455	1.86121e-19
315.539	9.15458e-20		315.539	1.37568e-19		315.539	2.26183e-19												315.539	2.48254e-19		315.539	1.91901e-19		315.539	1.87083e-19
315.622	9.18437e-20		315.622	1.38265e-19		315.622	2.25642e-19												315.622	2.50848e-19		315.622	1.92532e-19		315.622	1.88045e-19
315.705	9.21382e-20		315.705	1.38958e-19		315.705	2.25091e-19												315.705	2.53451e-19		315.705	1.93155e-19		315.705	1.89005e-19
315.789	9.24293e-20		315.789	1.39646e-19		315.789	2.24531e-19												315.789	2.56063e-19		315.789	1.9377e-19		315.789	1.89964e-19
315.872	9.27169e-20		315.872	1.40329e-19		315.872	2.23961e-19												315.872	2.58683e-19		315.872	1.94379e-19		315.872	1.90922e-19
315.955	9.3001e-20		315.955	1.41008e-19		315.955	2.23382e-19												315.955	2.61311e-19		315.955	1.94979e-19		315.955	1.91879e-19
316.039	9.32817e-20		316.039	1.41683e-19		316.039	2.22793e-19												316.039	2.63947e-19		316.039	1.95572e-19		316.039	1.92835e-19
316.122	9.35588e-20		316.122	1.42352e-19		316.122	2.22195e-19												316.122	2.66591e-19		316.122	1.96157e-19		316.122	1.9379e-19
316.205	9.38323e-20		316.205	1.43017e-19		316.205	2.21588e-19												316.205	2.69243e-19		316.205	1.96735e-19		316.205	1.94744e-19
316.289	9.41022e-20		316.289	1.43677e-19		316.289	2.20973e-19												316.289	2.71901e-19		316.289	1.97304e-19		316.289	1.95696e-19
316.372	9.43686e-20		316.372	1.44332e-19		316.372	2.20348e-19												316.372	2.74566e-19		316.372	1.97866e-19		316.372	1.96647e-19
316.455	9.46313e-20		316.455	1.44982e-19		316.455	2.19714e-19												316.455	2.77238e-19		316.455	1.9842e-19		316.455	1.97597e-19
316.539	9.48903e-20		316.539	1.45626e-19		316.539	2.19072e-19												316.539	2.79916e-19		316.539	1.98966e-19		316.539	1.98546e-19
316.622	9.51457e-20		316.622	1.46265e-19		316.622	2.18422e-19												316.622	2.82599e-19		316.622	1.99503e-19		316.622	1.99493e-19
316.706	9.53974e-20		316.706	1.46899e-19		316.706	2.17763e-19												316.706	2.85289e-19		316.706	2.00033e-19		316.706	2.00439e-19
316.789	9.56453e-20		316.789	1.47528e-19		316.789	2.17096e-19												316.789	2.87984e-19		316.789	2.00555e-19		316.789	2.01383e-19
316.872	9.58895e-20		316.872	1.48151e-19		316.872	2.1642e-19												316.872	2.90684e-19		316.872	2.01068e-19		316.872	2.02326e-19
316.956	9.613e-20		316.956	1.48768e-19		316.956	2.15737e-19												316.956	2.93388e-19		316.956	2.01573e-19		316.956	2.03267e-19
317.039	9.63666e-20		317.039	1.49379e-19		317.039	2.15046e-19												317.039	2.96097e-19		317.039	2.0207e-19		317.039	2.04207e-19
317.122	9.65995e-20		317.122	1.49985e-19		317.122	2.14347e-19												317.122	2.9881e-19		317.122	2.02558e-19		317.122	2.05145e-19
317.206	9.68285e-20		317.206	1.50585e-19		317.206	2.1364e-19												317.206	3.01527e-19		317.206	2.03038e-19		317.206	2.06082e-19
317.289	9.70537e-20		317.289	1.51179e-19		317.289	2.12926e-19												317.289	3.04248e-19		317.289	2.0351e-19		317.289	2.07017e-19
317.372	9.7275e-20		317.372	1.51766e-19		317.372	2.12205e-19												317.372	3.06972e-19		317.372	2.03973e-19		317.372	2.07951e-19
317.456	9.74924e-20		317.456	1.52348e-19		317.456	2.11476e-19												317.456	3.09698e-19		317.456	2.04427e-19		317.456	2.08882e-19
317.539	9.7706e-20		317.539	1.52923e-19		317.539	2.1074e-19												317.539	3.12428e-19		317.539	2.04873e-19		317.539	2.09812e-19
317.623	9.79156e-20		317.623	1.53492e-19		317.623	2.09997e-19												317.623	3.15159e-19		317.623	2.05311e-19		317.623	2.1074e-19
317.706	9.81213e-20		317.706	1.54055e-19		317.706	2.09248e-19												317.706	3.17892e-19		317.706	2.05739e-19		317.706	2.11667e-19
317.789	9.83231e-20		317.789	1.54611e-19		317.789	2.08491e-19												317.789	3.20627e-19		317.789	2.06159e-19		317.789	2.12591e-19
317.873	9.85208e-20		317.873	1.55161e-19		317.873	2.07728e-19												317.873	3.23363e-19		317.873	2.0657e-19		317.873	2.13514e-19
317.956	9.87147e-20		317.956	1.55704e-19		317.956	2.06958e-19												317.956	3.26101e-19		317.956	2.06973e-19		317.956	2.14434e-19
318.039	9.89045e-20		318.039	1.56241e-19		318.039	2.06182e-19												318.039	3.28838e-19		318.039	2.07366e-19		318.039	2.15353e-19
318.123	9.90903e-20		318.123	1.5677e-19		318.123	2.054e-19												318.123	3.31576e-19		318.123	2.07751e-19		318.123	2.1627e-19
318.206	9.92722e-20		318.206	1.57293e-19		318.206	2.04612e-19												318.206	3.34314e-19		318.206	2.08127e-19		318.206	2.17184e-19
318.289	9.945e-20		318.289	1.57809e-19		318.289	2.03817e-19												318.289	3.37051e-19		318.289	2.08494e-19		318.289	2.18097e-19
318.373	9.96237e-20		318.373	1.58318e-19		318.373	2.03017e-19												318.373	3.39788e-19		318.373	2.08852e-19		318.373	2.19007e-19
318.456	9.97934e-20		318.456	1.5882e-19		318.456	2.02211e-19												318.456	3.42523e-19		318.456	2.09201e-19		318.456	2.19916e-19
318.54	9.99591e-20		318.54	1.59315e-19		318.54	2.01399e-19												318.54	3.45257e-19		318.54	2.0954e-19		318.54	2.20822e-19
318.623	1.00121e-19		318.623	1.59802e-19		318.623	2.00582e-19												318.623	3.47989e-19		318.623	2.09871e-19		318.623	2.21725e-19
318.706	1.00278e-19		318.706	1.60283e-19		318.706	1.99759e-19												318.706	3.50719e-19		318.706	2.10193e-19		318.706	2.22627e-19
318.79	1.00432e-19		318.79	1.60756e-19		318.79	1.98931e-19												318.79	3.53447e-19		318.79	2.10506e-19		318.79	2.23526e-19
318.873	1.00581e-19		318.873	1.61221e-19		318.873	1.98098e-19												318.873	3.56171e-19		318.873	2.10809e-19		318.873	2.24423e-19
318.956	1.00726e-19		318.956	1.61679e-19		318.956	1.9726e-19												318.956	3.58892e-19		318.956	2.11104e-19		318.956	2.25317e-19
319.04	1.00867e-19		319.04	1.6213e-19		319.04	1.96417e-19												319.04	3.6161e-19		319.04	2.11389e-19		319.04	2.26209e-19
319.123	1.01004e-19		319.123	1.62573e-19		319.123	1.95569e-19												319.123	3.64324e-19		319.123	2.11665e-19		319.123	2.27098e-19
319.206	1.01137e-19		319.206	1.63008e-19		319.206	1.94717e-19												319.206	3.67033e-19		319.206	2.11932e-19		319.206	2.27985e-19
319.29	1.01266e-19		319.29	1.63436e-19		319.29	1.9386e-19												319.29	3.69738e-19		319.29	2.12189e-19		319.29	2.28869e-19
319.373	1.01391e-19		319.373	1.63855e-19		319.373	1.92998e-19												319.373	3.72437e-19		319.373	2.12438e-19		319.373	2.29751e-19
319.456	1.01511e-19		319.456	1.64267e-19		319.456	1.92133e-19												319.456	3.75132e-19		319.456	2.12677e-19		319.456	2.30629e-19
319.54	1.01628e-19		319.54	1.64672e-19		319.54	1.91263e-19												319.54	3.7782e-19		319.54	2.12906e-19		319.54	2.31506e-19
319.623	1.0174e-19		319.623	1.65068e-19		319.623	1.90389e-19												319.623	3.80503e-19		319.623	2.13127e-19		319.623	2.32379e-19
319.707	1.01848e-19		319.707	1.65456e-19		319.707	1.89511e-19												319.707	3.83178e-19		319.707	2.13338e-19		319.707	2.33249e-19
319.79	1.01952e-19		319.79	1.65836e-19		319.79	1.88629e-19												319.79	3.85847e-19		319.79	2.13539e-19		319.79	2.34117e-19
319.873	1.02052e-19		319.873	1.66208e-19		319.873	1.87744e-19												319.873	3.88509e-19		319.873	2.13732e-19		319.873	2.34982e-19
319.957	1.02147e-19		319.957	1.66572e-19		319.957	1.86854e-19												319.957	3.91163e-19		319.957	2.13915e-19		319.957	2.35843e-19
320.04	1.02239e-19		320.04	1.66927e-19		320.04	1.85962e-19												320.04	3.9381e-19		320.04	2.14088e-19		320.04	2.36702e-19
320.123	1.02326e-19		320.123	1.67275e-19		320.123	1.85066e-19												320.123	3.96448e-19		320.123	2.14252e-19		320.123	2.37557e-19
320.207	1.02409e-19		320.207	1.67614e-19		320.207	1.84167e-19												320.207	3.99077e-19		320.207	2.14407e-19		320.207	2.3841e-19
320.29	1.02488e-19		320.29	1.67945e-19		320.29	1.83265e-19												320.29	4.01697e-19		320.29	2.14553e-19		320.29	2.39259e-19
320.373	1.02563e-19		320.373	1.68267e-19		320.373	1.82359e-19												320.373	4.04308e-19		320.373	2.14689e-19		320.373	2.40105e-19
320.457	1.02634e-19		320.457	1.68581e-19		320.457	1.81451e-19												320.457	4.06909e-19		320.457	2.14815e-19		320.457	2.40948e-19
320.54	1.02701e-19		320.54	1.68886e-19		320.54	1.8054e-19												320.54	4.095e-19		320.54	2.14932e-19		320.54	2.41787e-19
320.624	1.02763e-19		320.624	1.69183e-19		320.624	1.79626e-19												320.624	4.1208e-19		320.624	2.1504e-19		320.624	2.42623e-19
320.707	1.02822e-19		320.707	1.69471e-19		320.707	1.7871e-19												320.707	4.1465e-19		320.707	2.15138e-19		320.707	2.43456e-19
320.79	1.02876e-19		320.79	1.69751e-19		320.79	1.77791e-19												320.79	4.17208e-19		320.79	2.15227e-19		320.79	2.44285e-19
320.874	1.02926e-19		320.874	1.70022e-19		320.874	1.7687e-19												320.874	4.19755e-19		320.874	2.15307e-19		320.874	2.4511e-19
320.957	1.02972e-19		320.957	1.70285e-19		320.957	1.75947e-19												320.957	4.22289e-19		320.957	2.15377e-19		320.957	2.45932e-19
321.04	1.03014e-19		321.04	1.70538e-19		321.04	1.75021e-19												321.04	4.24812e-19		321.04	2.15437e-19		321.04	2.4675e-19
321.124	1.03052e-19		321.124	1.70783e-19		321.124	1.74094e-19												321.124	4.27321e-19		321.124	2.15489e-19		321.124	2.47564e-19
321.207	1.03085e-19		321.207	1.7102e-19		321.207	1.73164e-19												321.207	4.29818e-19		321.207	2.15531e-19		321.207	2.48375e-19
321.29	1.03115e-19		321.29	1.71247e-19		321.29	1.72233e-19												321.29	4.32301e-19		321.29	2.15563e-19		321.29	2.49182e-19
321.374	1.0314e-19		321.374	1.71466e-19		321.374	1.713e-19												321.374	4.34771e-19		321.374	2.15586e-19		321.374	2.49985e-19
321.457	1.03162e-19		321.457	1.71675e-19		321.457	1.70365e-19												321.457	4.37226e-19		321.457	2.156e-19		321.457	2.50783e-19
321.541	1.03179e-19		321.541	1.71876e-19		321.541	1.69429e-19												321.541	4.39667e-19		321.541	2.15604e-19		321.541	2.51578e-19
321.624	1.03192e-19		321.624	1.72068e-19		321.624	1.68491e-19												321.624	4.42093e-19		321.624	2.15599e-19		321.624	2.52369e-19
321.707	1.03202e-19		321.707	1.72251e-19		321.707	1.67552e-19												321.707	4.44504e-19		321.707	2.15584e-19		321.707	2.53156e-19
321.791	1.03207e-19		321.791	1.72425e-19		321.791	1.66612e-19												321.791	4.469e-19		321.791	2.1556e-19		321.791	2.53938e-19
321.874	1.03208e-19		321.874	1.7259e-19		321.874	1.65671e-19												321.874	4.49279e-19		321.874	2.15527e-19		321.874	2.54716e-19
321.957	1.03205e-19		321.957	1.72746e-19		321.957	1.64729e-19												321.957	4.51642e-19		321.957	2.15485e-19		321.957	2.5549e-19
322.041	1.03198e-19		322.041	1.72894e-19		322.041	1.63785e-19												322.041	4.53989e-19		322.041	2.15433e-19		322.041	2.56259e-19
322.124	1.03187e-19		322.124	1.73032e-19		322.124	1.62841e-19												322.124	4.56319e-19		322.124	2.15372e-19		322.124	2.57024e-19
322.207	1.03173e-19		322.207	1.73161e-19		322.207	1.61897e-19												322.207	4.58632e-19		322.207	2.15302e-19		322.207	2.57785e-19
322.291	1.03154e-19		322.291	1.73281e-19		322.291	1.60951e-19												322.291	4.60927e-19		322.291	2.15222e-19		322.291	2.5854e-19
322.374	1.03131e-19		322.374	1.73392e-19		322.374	1.60005e-19												322.374	4.63204e-19		322.374	2.15134e-19		322.374	2.59292e-19
322.457	1.03104e-19		322.457	1.73493e-19		322.457	1.59059e-19												322.457	4.65463e-19		322.457	2.15036e-19		322.457	2.60038e-19
322.541	1.03074e-19		322.541	1.73586e-19		322.541	1.58112e-19												322.541	4.67703e-19		322.541	2.14929e-19		322.541	2.6078e-19
322.624	1.03039e-19		322.624	1.7367e-19		322.624	1.57165e-19												322.624	4.69924e-19		322.624	2.14812e-19		322.624	2.61516e-19
322.708	1.03e-19		322.708	1.73745e-19		322.708	1.56218e-19												322.708	4.72126e-19		322.708	2.14687e-19		322.708	2.62248e-19
322.791	1.02958e-19		322.791	1.7381e-19		322.791	1.55271e-19												322.791	4.74309e-19		322.791	2.14552e-19		322.791	2.62975e-19
322.874	1.02912e-19		322.874	1.73867e-19		322.874	1.54324e-19												322.874	4.76472e-19		322.874	2.14409e-19		322.874	2.63697e-19
322.958	1.02862e-19		322.958	1.73914e-19		322.958	1.53376e-19												322.958	4.78614e-19		322.958	2.14256e-19		322.958	2.64414e-19
323.041	1.02808e-19		323.041	1.73952e-19		323.041	1.52429e-19												323.041	4.80736e-19		323.041	2.14095e-19		323.041	2.65125e-19
323.124	1.0275e-19		323.124	1.73981e-19		323.124	1.51483e-19												323.124	4.82837e-19		323.124	2.13924e-19		323.124	2.65832e-19
323.208	1.02688e-19		323.208	1.74001e-19		323.208	1.50536e-19												323.208	4.84917e-19		323.208	2.13744e-19		323.208	2.66533e-19
323.291	1.02623e-19		323.291	1.74012e-19		323.291	1.4959e-19												323.291	4.86976e-19		323.291	2.13556e-19		323.291	2.67228e-19
323.374	1.02554e-19		323.374	1.74014e-19		323.374	1.48645e-19												323.374	4.89013e-19		323.374	2.13358e-19		323.374	2.67918e-19
323.458	1.02481e-19		323.458	1.74007e-19		323.458	1.477e-19												323.458	4.91028e-19		323.458	2.13152e-19		323.458	2.68603e-19
323.541	1.02404e-19		323.541	1.73991e-19		323.541	1.46756e-19												323.541	4.9302e-19		323.541	2.12937e-19		323.541	2.69282e-19
323.625	1.02324e-19		323.625	1.73965e-19		323.625	1.45812e-19												323.625	4.9499e-19		323.625	2.12713e-19		323.625	2.69955e-19
323.708	1.0224e-19		323.708	1.73931e-19		323.708	1.44869e-19												323.708	4.96937e-19		323.708	2.1248e-19		323.708	2.70623e-19
323.791	1.02152e-19		323.791	1.73888e-19		323.791	1.43928e-19												323.791	4.98861e-19		323.791	2.12239e-19		323.791	2.71284e-19
323.875	1.02061e-19		323.875	1.73835e-19		323.875	1.42987e-19												323.875	5.00761e-19		323.875	2.11989e-19		323.875	2.7194e-19
323.958	1.01966e-19		323.958	1.73774e-19		323.958	1.42047e-19												323.958	5.02637e-19		323.958	2.1173e-19		323.958	2.7259e-19
324.041	1.01867e-19		324.041	1.73703e-19		324.041	1.41108e-19												324.041	5.0449e-19		324.041	2.11463e-19		324.041	2.73234e-19
324.125	1.01765e-19		324.125	1.73624e-19		324.125	1.40171e-19												324.125	5.06318e-19		324.125	2.11187e-19		324.125	2.73872e-19
324.208	1.01659e-19		324.208	1.73536e-19		324.208	1.39235e-19												324.208	5.08122e-19		324.208	2.10902e-19		324.208	2.74503e-19
324.291	1.01549e-19		324.291	1.73438e-19		324.291	1.383e-19												324.291	5.099e-19		324.291	2.1061e-19		324.291	2.75129e-19
324.375	1.01437e-19		324.375	1.73332e-19		324.375	1.37366e-19												324.375	5.11654e-19		324.375	2.10308e-19		324.375	2.75748e-19
324.458	1.0132e-19		324.458	1.73217e-19		324.458	1.36434e-19												324.458	5.13382e-19		324.458	2.09998e-19		324.458	2.76361e-19
324.542	1.012e-19		324.542	1.73093e-19		324.542	1.35504e-19												324.542	5.15085e-19		324.542	2.0968e-19		324.542	2.76967e-19
324.625	1.01077e-19		324.625	1.72961e-19		324.625	1.34575e-19												324.625	5.16762e-19		324.625	2.09354e-19		324.625	2.77566e-19
324.708	1.0095e-19		324.708	1.72819e-19		324.708	1.33648e-19												324.708	5.18413e-19		324.708	2.09019e-19		324.708	2.7816e-19
324.792	1.00819e-19		324.792	1.72669e-19		324.792	1.32723e-19												324.792	5.20037e-19		324.792	2.08677e-19		324.792	2.78746e-19
324.875	1.00686e-19		324.875	1.7251e-19		324.875	1.31799e-19												324.875	5.21635e-19		324.875	2.08326e-19		324.875	2.79326e-19
324.958	1.00549e-19		324.958	1.72342e-19		324.958	1.30877e-19												324.958	5.23207e-19		324.958	2.07966e-19		324.958	2.79898e-19
325.042	1.00408e-19		325.042	1.72166e-19		325.042	1.29957e-19												325.042	5.24751e-19		325.042	2.07599e-19		325.042	2.80464e-19
325.125	1.00264e-19		325.125	1.71981e-19		325.125	1.2904e-19												325.125	5.26268e-19		325.125	2.07224e-19		325.125	2.81023e-19
325.208	1.00117e-19		325.208	1.71788e-19		325.208	1.28124e-19												325.208	5.27757e-19		325.208	2.06841e-19		325.208	2.81575e-19
325.292	9.99667e-20		325.292	1.71585e-19		325.292	1.2721e-19												325.292	5.29219e-19		325.292	2.0645e-19		325.292	2.8212e-19
325.375	9.98131e-20		325.375	1.71375e-19		325.375	1.26299e-19												325.375	5.30654e-19		325.375	2.06051e-19		325.375	2.82658e-19
325.458	9.96561e-20		325.458	1.71156e-19		325.458	1.25389e-19												325.458	5.3206e-19		325.458	2.05644e-19		325.458	2.83188e-19
325.542	9.9496e-20		325.542	1.70928e-19		325.542	1.24482e-19												325.542	5.33437e-19		325.542	2.0523e-19		325.542	2.83711e-19
325.625	9.93327e-20		325.625	1.70692e-19		325.625	1.23578e-19												325.625	5.34787e-19		325.625	2.04808e-19		325.625	2.84227e-19
325.709	9.91662e-20		325.709	1.70448e-19		325.709	1.22675e-19												325.709	5.36108e-19		325.709	2.04378e-19		325.709	2.84735e-19
325.792	9.89966e-20		325.792	1.70195e-19		325.792	1.21775e-19												325.792	5.374e-19		325.792	2.03941e-19		325.792	2.85236e-19
325.875	9.88238e-20		325.875	1.69934e-19		325.875	1.20878e-19												325.875	5.38663e-19		325.875	2.03496e-19		325.875	2.85729e-19
325.959	9.8648e-20		325.959	1.69665e-19		325.959	1.19983e-19												325.959	5.39897e-19		325.959	2.03044e-19		325.959	2.86215e-19
326.042	9.84691e-20		326.042	1.69388e-19		326.042	1.19091e-19												326.042	5.41101e-19		326.042	2.02584e-19		326.042	2.86692e-19
326.125	9.82872e-20		326.125	1.69102e-19		326.125	1.18201e-19												326.125	5.42276e-19		326.125	2.02117e-19		326.125	2.87162e-19
326.209	9.81022e-20		326.209	1.68809e-19		326.209	1.17315e-19												326.209	5.43422e-19		326.209	2.01643e-19		326.209	2.87624e-19
326.292	9.79143e-20		326.292	1.68507e-19		326.292	1.1643e-19												326.292	5.44538e-19		326.292	2.01162e-19		326.292	2.88078e-19
326.375	9.77234e-20		326.375	1.68198e-19		326.375	1.15549e-19												326.375	5.45624e-19		326.375	2.00673e-19		326.375	2.88524e-19
326.459	9.75296e-20		326.459	1.67881e-19		326.459	1.1467e-19												326.459	5.46679e-19		326.459	2.00177e-19		326.459	2.88962e-19
326.542	9.73329e-20		326.542	1.67555e-19		326.542	1.13795e-19												326.542	5.47705e-19		326.542	1.99675e-19		326.542	2.89392e-19
326.626	9.71333e-20		326.626	1.67222e-19		326.626	1.12922e-19												326.626	5.487e-19		326.626	1.99165e-19		326.626	2.89813e-19
326.709	9.69308e-20		326.709	1.66882e-19		326.709	1.12052e-19												326.709	5.49665e-19		326.709	1.98648e-19		326.709	2.90226e-19
326.792	9.67255e-20		326.792	1.66533e-19		326.792	1.11185e-19												326.792	5.506e-19		326.792	1.98125e-19		326.792	2.90631e-19
326.876	9.65175e-20		326.876	1.66177e-19		326.876	1.10322e-19												326.876	5.51503e-19		326.876	1.97595e-19		326.876	2.91027e-19
326.959	9.63066e-20		326.959	1.65813e-19		326.959	1.09461e-19												326.959	5.52376e-19		326.959	1.97058e-19		326.959	2.91415e-19
327.042	9.6093e-20		327.042	1.65442e-19		327.042	1.08604e-19												327.042	5.53218e-19		327.042	1.96514e-19		327.042	2.91795e-19
327.126	9.58767e-20		327.126	1.65064e-19		327.126	1.07749e-19												327.126	5.5403e-19		327.126	1.95964e-19		327.126	2.92165e-19
327.209	9.56577e-20		327.209	1.64678e-19		327.209	1.06898e-19												327.209	5.5481e-19		327.209	1.95408e-19		327.209	2.92527e-19
327.292	9.54361e-20		327.292	1.64284e-19		327.292	1.0605e-19												327.292	5.55559e-19		327.292	1.94845e-19		327.292	2.9288e-19
327.376	9.52118e-20		327.376	1.63884e-19		327.376	1.05205e-19												327.376	5.56276e-19		327.376	1.94275e-19		327.376	2.93225e-19
327.459	9.49849e-20		327.459	1.63476e-19		327.459	1.04364e-19												327.459	5.56963e-19		327.459	1.937e-19		327.459	2.9356e-19
327.543	9.47554e-20		327.543	1.63061e-19		327.543	1.03526e-19												327.543	5.57618e-19		327.543	1.93118e-19		327.543	2.93887e-19
327.626	9.45234e-20		327.626	1.62639e-19		327.626	1.02691e-19												327.626	5.58241e-19		327.626	1.9253e-19		327.626	2.94205e-19
327.709	9.42889e-20		327.709	1.6221e-19		327.709	1.0186e-19												327.709	5.58833e-19		327.709	1.91936e-19		327.709	2.94513e-19
327.793	9.40519e-20		327.793	1.61775e-19		327.793	1.01032e-19												327.793	5.59394e-19		327.793	1.91336e-19		327.793	2.94812e-19
327.876	9.38124e-20		327.876	1.61332e-19		327.876	1.00208e-19												327.876	5.59923e-19		327.876	1.9073e-19		327.876	2.95103e-19
327.959	9.35704e-20		327.959	1.60883e-19		327.959	9.93873e-20												327.959	5.6042e-19		327.959	1.90118e-19		327.959	2.95384e-19
328.043	9.33261e-20		328.043	1.60426e-19		328.043	9.857e-20												328.043	5.60886e-19		328.043	1.895e-19		328.043	2.95655e-19
328.126	9.30794e-20		328.126	1.59964e-19		328.126	9.77563e-20												328.126	5.6132e-19		328.126	1.88877e-19		328.126	2.95918e-19
328.209	9.28303e-20		328.209	1.59494e-19		328.209	9.69461e-20												328.209	5.61722e-19		328.209	1.88248e-19		328.209	2.9617e-19
328.293	9.2579e-20		328.293	1.59018e-19		328.293	9.61396e-20												328.293	5.62093e-19		328.293	1.87613e-19		328.293	2.96414e-19
328.376	9.23253e-20		328.376	1.58536e-19		328.376	9.53367e-20												328.376	5.62432e-19		328.376	1.86973e-19		328.376	2.96648e-19
328.459	9.20693e-20		328.459	1.58048e-19		328.459	9.45375e-20												328.459	5.62739e-19		328.459	1.86327e-19		328.459	2.96872e-19
328.543	9.18111e-20		328.543	1.57553e-19		328.543	9.3742e-20												328.543	5.63014e-19		328.543	1.85677e-19		328.543	2.97087e-19
328.626	9.15508e-20		328.626	1.57052e-19		328.626	9.29502e-20												328.626	5.63257e-19		328.626	1.8502e-19		328.626	2.97292e-19
328.71	9.12882e-20		328.71	1.56545e-19		328.71	9.21621e-20												328.71	5.63469e-19		328.71	1.84359e-19		328.71	2.97487e-19
328.793	9.10235e-20		328.793	1.56031e-19		328.793	9.13778e-20												328.793	5.63649e-19		328.793	1.83692e-19		328.793	2.97673e-19
328.876	9.07566e-20		328.876	1.55512e-19		328.876	9.05973e-20												328.876	5.63797e-19		328.876	1.83021e-19		328.876	2.97848e-19
328.96	9.04877e-20		328.96	1.54987e-19		328.96	8.98206e-20												328.96	5.63914e-19		328.96	1.82344e-19		328.96	2.98014e-19
329.043	9.02167e-20		329.043	1.54457e-19		329.043	8.90477e-20												329.043	5.63999e-19		329.043	1.81663e-19		329.043	2.9817e-19
329.126	8.99437e-20		329.126	1.5392e-19		329.126	8.82786e-20												329.126	5.64052e-19		329.126	1.80977e-19		329.126	2.98316e-19
329.21	8.96686e-20		329.21	1.53378e-19		329.21	8.75134e-20												329.21	5.64073e-19		329.21	1.80286e-19		329.21	2.98452e-19
329.293	8.93916e-20		329.293	1.5283e-19		329.293	8.67521e-20												329.293	5.64063e-19		329.293	1.7959e-19		329.293	2.98578e-19
329.376	8.91126e-20		329.376	1.52277e-19		329.376	8.59947e-20												329.376	5.64022e-19		329.376	1.7889e-19		329.376	2.98694e-19
329.46	8.88317e-20		329.46	1.51718e-19		329.46	8.52412e-20												329.46	5.63949e-19		329.46	1.78185e-19		329.46	2.98799e-19
329.543	8.85489e-20		329.543	1.51154e-19		329.543	8.44916e-20												329.543	5.63845e-19		329.543	1.77476e-19		329.543	2.98895e-19
329.627	8.82643e-20		329.627	1.50585e-19		329.627	8.3746e-20												329.627	5.63709e-19		329.627	1.76763e-19		329.627	2.9898e-19
329.71	8.79778e-20		329.71	1.50011e-19		329.71	8.30043e-20												329.71	5.63542e-19		329.71	1.76045e-19		329.71	2.99055e-19
329.793	8.76895e-20		329.793	1.49432e-19		329.793	8.22666e-20												329.793	5.63344e-19		329.793	1.75323e-19		329.793	2.9912e-19
329.877	8.73994e-20		329.877	1.48847e-19		329.877	8.15329e-20												329.877	5.63115e-19		329.877	1.74597e-19		329.877	2.99174e-19
329.96	8.71076e-20		329.96	1.48258e-19		329.96	8.08032e-20												329.96	5.62855e-19		329.96	1.73867e-19		329.96	2.99218e-19
330.043	8.68141e-20		330.043	1.47664e-19		330.043	8.00776e-20												330.043	5.62563e-19		330.043	1.73133e-19		330.043	2.99252e-19
330.127	8.65188e-20		330.127	1.47065e-19		330.127	7.93559e-20												330.127	5.62241e-19		330.127	1.72395e-19		330.127	2.99275e-19
330.21	8.62219e-20		330.21	1.46462e-19		330.21	7.86383e-20												330.21	5.61889e-19		330.21	1.71653e-19		330.21	2.99288e-19
330.293	8.59234e-20		330.293	1.45854e-19		330.293	7.79247e-20												330.293	5.61505e-19		330.293	1.70908e-19		330.293	2.99291e-19
330.377	8.56232e-20		330.377	1.45241e-19		330.377	7.72152e-20												330.377	5.61091e-19		330.377	1.70159e-19		330.377	2.99282e-19
330.46	8.53215e-20		330.46	1.44624e-19		330.46	7.65098e-20												330.46	5.60647e-19		330.46	1.69406e-19		330.46	2.99264e-19
330.544	8.50182e-20		330.544	1.44003e-19		330.544	7.58084e-20												330.544	5.60173e-19		330.544	1.6865e-19		330.544	2.99235e-19
330.627	8.47134e-20		330.627	1.43378e-19		330.627	7.51112e-20												330.627	5.59668e-19		330.627	1.6789e-19		330.627	2.99195e-19
330.71	8.44071e-20		330.71	1.42748e-19		330.71	7.4418e-20												330.71	5.59133e-19		330.71	1.67127e-19		330.71	2.99144e-19
330.794	8.40993e-20		330.794	1.42115e-19		330.794	7.37289e-20												330.794	5.58568e-19		330.794	1.66361e-19		330.794	2.99083e-19
330.877	8.37901e-20		330.877	1.41477e-19		330.877	7.3044e-20												330.877	5.57974e-19		330.877	1.65592e-19		330.877	2.99012e-19
330.96	8.34794e-20		330.96	1.40836e-19		330.96	7.23631e-20												330.96	5.5735e-19		330.96	1.6482e-19		330.96	2.98929e-19
331.044	8.31674e-20		331.044	1.4019e-19		331.044	7.16864e-20												331.044	5.56696e-19		331.044	1.64044e-19		331.044	2.98836e-19
331.127	8.2854e-20		331.127	1.39541e-19		331.127	7.10138e-20												331.127	5.56014e-19		331.127	1.63266e-19		331.127	2.98733e-19
331.21	8.25393e-20		331.21	1.38889e-19		331.21	7.03453e-20												331.21	5.55302e-19		331.21	1.62485e-19		331.21	2.98618e-19
331.294	8.22233e-20		331.294	1.38233e-19		331.294	6.9681e-20												331.294	5.54561e-19		331.294	1.61701e-19		331.294	2.98493e-19
331.377	8.1906e-20		331.377	1.37573e-19		331.377	6.90208e-20												331.377	5.53791e-19		331.377	1.60914e-19		331.377	2.98358e-19
331.46	8.15875e-20		331.46	1.3691e-19		331.46	6.83647e-20												331.46	5.52992e-19		331.46	1.60125e-19		331.46	2.98211e-19
331.544	8.12678e-20		331.544	1.36244e-19		331.544	6.77128e-20												331.544	5.52165e-19		331.544	1.59333e-19		331.544	2.98054e-19
331.627	8.09468e-20		331.627	1.35575e-19		331.627	6.7065e-20												331.627	5.5131e-19		331.627	1.58539e-19		331.627	2.97886e-19
331.711	8.06247e-20		331.711	1.34902e-19		331.711	6.64213e-20												331.711	5.50426e-19		331.711	1.57742e-19		331.711	2.97707e-19
331.794	8.03014e-20		331.794	1.34227e-19		331.794	6.57819e-20												331.794	5.49515e-19		331.794	1.56943e-19		331.794	2.97517e-19
331.877	7.99771e-20		331.877	1.33548e-19		331.877	6.51465e-20												331.877	5.48575e-19		331.877	1.56142e-19		331.877	2.97317e-19
331.961	7.96516e-20		331.961	1.32867e-19		331.961	6.45153e-20												331.961	5.47609e-19		331.961	1.55339e-19		331.961	2.97106e-19
332.044	7.93251e-20		332.044	1.32183e-19		332.044	6.38883e-20												332.044	5.46614e-19		332.044	1.54534e-19		332.044	2.96884e-19
332.127	7.89976e-20		332.127	1.31496e-19		332.127	6.32654e-20												332.127	5.45593e-19		332.127	1.53726e-19		332.127	2.96652e-19
332.211	7.8669e-20		332.211	1.30807e-19		332.211	6.26466e-20												332.211	5.44545e-19		332.211	1.52917e-19		332.211	2.96408e-19
332.294	7.83395e-20		332.294	1.30115e-19		332.294	6.2032e-20												332.294	5.43469e-19		332.294	1.52106e-19		332.294	2.96154e-19
332.377	7.8009e-20		332.377	1.29421e-19		332.377	6.14216e-20												332.377	5.42368e-19		332.377	1.51293e-19		332.377	2.9589e-19
332.461	7.76776e-20		332.461	1.28724e-19		332.461	6.08152e-20												332.461	5.4124e-19		332.461	1.50479e-19		332.461	2.95614e-19
332.544	7.73453e-20		332.544	1.28025e-19		332.544	6.0213e-20												332.544	5.40085e-19		332.544	1.49663e-19		332.544	2.95328e-19
332.628	7.70121e-20		332.628	1.27324e-19		332.628	5.9615e-20												332.628	5.38905e-19		332.628	1.48845e-19		332.628	2.95031e-19
332.711	7.66781e-20		332.711	1.26621e-19		332.711	5.90211e-20												332.711	5.37699e-19		332.711	1.48026e-19		332.711	2.94723e-19
332.794	7.63432e-20		332.794	1.25916e-19		332.794	5.84313e-20												332.794	5.36468e-19		332.794	1.47205e-19		332.794	2.94405e-19
332.878	7.60076e-20		332.878	1.25209e-19		332.878	5.78456e-20												332.878	5.35212e-19		332.878	1.46384e-19		332.878	2.94076e-19
332.961	7.56711e-20		332.961	1.245e-19		332.961	5.7264e-20												332.961	5.3393e-19		332.961	1.45561e-19		332.961	2.93736e-19
333.044	7.5334e-20		333.044	1.23789e-19		333.044	5.66866e-20												333.044	5.32624e-19		333.044	1.44737e-19		333.044	2.93386e-19
333.128	7.49961e-20		333.128	1.23077e-19		333.128	5.61132e-20												333.128	5.31293e-19		333.128	1.43911e-19		333.128	2.93025e-19
333.211	7.46575e-20		333.211	1.22363e-19		333.211	5.5544e-20												333.211	5.29938e-19		333.211	1.43085e-19		333.211	2.92653e-19
333.294	7.43182e-20		333.294	1.21648e-19		333.294	5.49788e-20												333.294	5.28559e-19		333.294	1.42258e-19		333.294	2.92271e-19
333.378	7.39783e-20		333.378	1.20931e-19		333.378	5.44178e-20												333.378	5.27156e-19		333.378	1.4143e-19		333.378	2.91879e-19
333.461	7.36378e-20		333.461	1.20213e-19		333.461	5.38608e-20												333.461	5.25729e-19		333.461	1.40601e-19		333.461	2.91475e-19
333.545	7.32966e-20		333.545	1.19493e-19		333.545	5.33079e-20												333.545	5.2428e-19		333.545	1.39772e-19		333.545	2.91062e-19
333.628	7.29549e-20		333.628	1.18773e-19		333.628	5.2759e-20												333.628	5.22807e-19		333.628	1.38942e-19		333.628	2.90638e-19
333.711	7.26127e-20		333.711	1.18051e-19		333.711	5.22143e-20												333.711	5.21311e-19		333.711	1.38111e-19		333.711	2.90203e-19
333.795	7.22699e-20		333.795	1.17328e-19		333.795	5.16735e-20												333.795	5.19793e-19		333.795	1.3728e-19		333.795	2.89758e-19
333.878	7.19266e-20		333.878	1.16605e-19		333.878	5.11368e-20												333.878	5.18253e-19		333.878	1.36448e-19		333.878	2.89303e-19
333.961	7.15828e-20		333.961	1.1588e-19		333.961	5.06042e-20												333.961	5.16691e-19		333.961	1.35616e-19		333.961	2.88837e-19
334.045	7.12386e-20		334.045	1.15155e-19		334.045	5.00755e-20												334.045	5.15107e-19		334.045	1.34784e-19		334.045	2.88361e-19
334.128	7.0894e-20		334.128	1.14429e-19		334.128	4.95509e-20												334.128	5.13501e-19		334.128	1.33952e-19		334.128	2.87875e-19
334.211	7.0549e-20		334.211	1.13702e-19		334.211	4.90303e-20												334.211	5.11874e-19		334.211	1.33119e-19		334.211	2.87379e-19
334.295	7.02035e-20		334.295	1.12975e-19		334.295	4.85136e-20												334.295	5.10227e-19		334.295	1.32286e-19		334.295	2.86872e-19
334.378	6.98578e-20		334.378	1.12247e-19		334.378	4.8001e-20												334.378	5.08559e-19		334.378	1.31454e-19		334.378	2.86355e-19
334.461	6.95116e-20		334.461	1.11519e-19		334.461	4.74923e-20												334.461	5.0687e-19		334.461	1.30621e-19		334.461	2.85828e-19
334.545	6.91652e-20		334.545	1.10791e-19		334.545	4.69876e-20												334.545	5.05161e-19		334.545	1.29789e-19		334.545	2.85292e-19
334.628	6.88185e-20		334.628	1.10062e-19		334.628	4.64868e-20												334.628	5.03433e-19		334.628	1.28956e-19		334.628	2.84745e-19
334.712	6.84715e-20		334.712	1.09333e-19		334.712	4.599e-20												334.712	5.01685e-19		334.712	1.28124e-19		334.712	2.84188e-19
334.795	6.81243e-20		334.795	1.08604e-19		334.795	4.54971e-20												334.795	4.99918e-19		334.795	1.27293e-19		334.795	2.83621e-19
334.878	6.77768e-20		334.878	1.07875e-19		334.878	4.50081e-20												334.878	4.98131e-19		334.878	1.26462e-19		334.878	2.83045e-19
334.962	6.74292e-20		334.962	1.07146e-19		334.962	4.4523e-20												334.962	4.96327e-19		334.962	1.25631e-19		334.962	2.82458e-19
335.045	6.70814e-20		335.045	1.06417e-19		335.045	4.40419e-20												335.045	4.94503e-19		335.045	1.248e-19		335.045	2.81862e-19
335.128	6.67334e-20		335.128	1.05689e-19		335.128	4.35645e-20												335.128	4.92662e-19		335.128	1.23971e-19		335.128	2.81256e-19
335.212	6.63853e-20		335.212	1.0496e-19		335.212	4.30911e-20												335.212	4.90803e-19		335.212	1.23142e-19		335.212	2.80641e-19
335.295	6.6037e-20		335.295	1.04232e-19		335.295	4.26215e-20												335.295	4.88926e-19		335.295	1.22314e-19		335.295	2.80016e-19
335.378	6.56887e-20		335.378	1.03504e-19		335.378	4.21557e-20												335.378	4.87033e-19		335.378	1.21486e-19		335.378	2.79381e-19
335.462	6.53403e-20		335.462	1.02777e-19		335.462	4.16938e-20												335.462	4.85122e-19		335.462	1.20659e-19		335.462	2.78737e-19
335.545	6.49919e-20		335.545	1.0205e-19		335.545	4.12357e-20												335.545	4.83195e-19		335.545	1.19834e-19		335.545	2.78084e-19
335.629	6.46434e-20		335.629	1.01324e-19		335.629	4.07814e-20												335.629	4.81251e-19		335.629	1.19009e-19		335.629	2.77421e-19
335.712	6.4295e-20		335.712	1.00598e-19		335.712	4.03308e-20												335.712	4.79291e-19		335.712	1.18185e-19		335.712	2.76749e-19
335.795	6.39465e-20		335.795	9.98735e-20		335.795	3.9884e-20												335.795	4.77316e-19		335.795	1.17362e-19		335.795	2.76068e-19
335.879	6.35981e-20		335.879	9.91495e-20		335.879	3.9441e-20												335.879	4.75325e-19		335.879	1.16541e-19		335.879	2.75377e-19
335.962	6.32498e-20		335.962	9.84263e-20		335.962	3.90018e-20												335.962	4.73319e-19		335.962	1.15721e-19		335.962	2.74678e-19
336.045	6.29015e-20		336.045	9.7704e-20		336.045	3.85662e-20												336.045	4.71298e-19		336.045	1.14902e-19		336.045	2.73969e-19
336.129	6.25533e-20		336.129	9.69827e-20		336.129	3.81344e-20												336.129	4.69262e-19		336.129	1.14084e-19		336.129	2.73252e-19
336.212	6.22053e-20		336.212	9.62624e-20		336.212	3.77062e-20												336.212	4.67213e-19		336.212	1.13268e-19		336.212	2.72525e-19
336.295	6.18573e-20		336.295	9.55433e-20		336.295	3.72817e-20												336.295	4.65149e-19		336.295	1.12453e-19		336.295	2.7179e-19
336.379	6.15096e-20		336.379	9.48253e-20		336.379	3.68609e-20												336.379	4.63072e-19		336.379	1.11639e-19		336.379	2.71047e-19
336.462	6.1162e-20		336.462	9.41085e-20		336.462	3.64438e-20												336.462	4.60981e-19		336.462	1.10827e-19		336.462	2.70294e-19
336.546	6.08146e-20		336.546	9.3393e-20		336.546	3.60302e-20												336.546	4.58877e-19		336.546	1.10017e-19		336.546	2.69533e-19
336.629	6.04674e-20		336.629	9.26788e-20		336.629	3.56203e-20												336.629	4.56761e-19		336.629	1.09208e-19		336.629	2.68764e-19
336.712	6.01205e-20		336.712	9.1966e-20		336.712	3.5214e-20												336.712	4.54632e-19		336.712	1.08402e-19		336.712	2.67986e-19
336.796	5.97738e-20		336.796	9.12547e-20		336.796	3.48113e-20												336.796	4.52491e-19		336.796	1.07596e-19		336.796	2.67199e-19
336.879	5.94274e-20		336.879	9.05449e-20		336.879	3.44121e-20												336.879	4.50338e-19		336.879	1.06793e-19		336.879	2.66405e-19
336.962	5.90813e-20		336.962	8.98367e-20		336.962	3.40165e-20												336.962	4.48173e-19		336.962	1.05992e-19		336.962	2.65602e-19
337.046	5.87355e-20		337.046	8.913e-20		337.046	3.36244e-20												337.046	4.45997e-19		337.046	1.05192e-19		337.046	2.64791e-19
337.129	5.839e-20		337.129	8.84251e-20		337.129	3.32358e-20												337.129	4.4381e-19		337.129	1.04394e-19		337.129	2.63972e-19
337.212	5.80449e-20		337.212	8.77219e-20		337.212	3.28508e-20												337.212	4.41613e-19		337.212	1.03599e-19		337.212	2.63146e-19
337.296	5.77001e-20		337.296	8.70204e-20		337.296	3.24692e-20												337.296	4.39405e-19		337.296	1.02805e-19		337.296	2.62311e-19
337.379	5.73557e-20		337.379	8.63208e-20		337.379	3.20911e-20												337.379	4.37187e-19		337.379	1.02014e-19		337.379	2.61469e-19
337.462	5.70117e-20		337.462	8.56231e-20		337.462	3.17164e-20												337.462	4.3496e-19		337.462	1.01225e-19		337.462	2.60619e-19
337.546	5.66681e-20		337.546	8.49273e-20		337.546	3.13452e-20												337.546	4.32723e-19		337.546	1.00438e-19		337.546	2.59761e-19
337.629	5.6325e-20		337.629	8.42334e-20		337.629	3.09773e-20												337.629	4.30476e-19		337.629	9.96527e-20		337.629	2.58896e-19
337.713	5.59823e-20		337.713	8.35416e-20		337.713	3.06129e-20												337.713	4.28221e-19		337.713	9.88702e-20		337.713	2.58023e-19
337.796	5.56401e-20		337.796	8.28519e-20		337.796	3.02518e-20												337.796	4.25957e-19		337.796	9.80901e-20		337.796	2.57144e-19
337.879	5.52984e-20		337.879	8.21643e-20		337.879	2.98941e-20												337.879	4.23685e-19		337.879	9.73123e-20		337.879	2.56256e-19
337.963	5.49572e-20		337.963	8.14789e-20		337.963	2.95397e-20												337.963	4.21405e-19		337.963	9.65369e-20		337.963	2.55362e-19
338.046	5.46165e-20		338.046	8.07957e-20		338.046	2.91887e-20												338.046	4.19117e-19		338.046	9.5764e-20		338.046	2.54461e-19
338.129	5.42763e-20		338.129	8.01148e-20		338.129	2.8841e-20												338.129	4.16822e-19		338.129	9.49937e-20		338.129	2.53553e-19
338.213	5.39367e-20		338.213	7.94362e-20		338.213	2.84965e-20												338.213	4.1452e-19		338.213	9.42258e-20		338.213	2.52638e-19
338.296	5.35976e-20		338.296	7.87599e-20		338.296	2.81553e-20												338.296	4.1221e-19		338.296	9.34606e-20		338.296	2.51716e-19
338.379	5.32592e-20		338.379	7.8086e-20		338.379	2.78174e-20												338.379	4.09895e-19		338.379	9.2698e-20		338.379	2.50787e-19
338.463	5.29213e-20		338.463	7.74146e-20		338.463	2.74827e-20												338.463	4.07572e-19		338.463	9.19381e-20		338.463	2.49852e-19
338.546	5.25841e-20		338.546	7.67456e-20		338.546	2.71512e-20												338.546	4.05244e-19		338.546	9.11809e-20		338.546	2.48911e-19
338.63	5.22475e-20		338.63	7.60791e-20		338.63	2.68229e-20												338.63	4.0291e-19		338.63	9.04265e-20		338.63	2.47963e-19
338.713	5.19115e-20		338.713	7.54152e-20		338.713	2.64978e-20												338.713	4.00571e-19		338.713	8.96748e-20		338.713	2.47008e-19
338.796	5.15762e-20		338.796	7.47539e-20		338.796	2.61758e-20												338.796	3.98227e-19		338.796	8.8926e-20		338.796	2.46048e-19
338.88	5.12416e-20		338.88	7.40952e-20		338.88	2.5857e-20												338.88	3.95878e-19		338.88	8.818e-20		338.88	2.45081e-19
338.963	5.09076e-20		338.963	7.34392e-20		338.963	2.55413e-20												338.963	3.93524e-19		338.963	8.7437e-20		338.963	2.44109e-19
339.046	5.05744e-20		339.046	7.27859e-20		339.046	2.52287e-20												339.046	3.91165e-19		339.046	8.66968e-20		339.046	2.43131e-19
339.13	5.02419e-20		339.13	7.21353e-20		339.13	2.49191e-20												339.13	3.88803e-19		339.13	8.59597e-20		339.13	2.42146e-19
339.213	4.99101e-20		339.213	7.14875e-20		339.213	2.46127e-20												339.213	3.86437e-19		339.213	8.52255e-20		339.213	2.41157e-19
339.296	4.95791e-20		339.296	7.08426e-20		339.296	2.43092e-20												339.296	3.84068e-19		339.296	8.44944e-20		339.296	2.40161e-19
339.38	4.92488e-20		339.38	7.02004e-20		339.38	2.40088e-20												339.38	3.81695e-19		339.38	8.37663e-20		339.38	2.3916e-19
339.463	4.89194e-20		339.463	6.95611e-20		339.463	2.37114e-20												339.463	3.79319e-19		339.463	8.30413e-20		339.463	2.38154e-19
339.547	4.85907e-20		339.547	6.89248e-20		339.547	2.3417e-20												339.547	3.76941e-19		339.547	8.23195e-20		339.547	2.37142e-19
339.63	4.82628e-20		339.63	6.82913e-20		339.63	2.31256e-20												339.63	3.7456e-19		339.63	8.16008e-20		339.63	2.36125e-19
339.713	4.79357e-20		339.713	6.76609e-20		339.713	2.28371e-20												339.713	3.72177e-19		339.713	8.08853e-20		339.713	2.35104e-19
339.797	4.76095e-20		339.797	6.70334e-20		339.797	2.25515e-20												339.797	3.69792e-19		339.797	8.0173e-20		339.797	2.34077e-19
339.88	4.72841e-20		339.88	6.6409e-20		339.88	2.22688e-20												339.88	3.67405e-19		339.88	7.9464e-20		339.88	2.33045e-19
339.963	4.69596e-20		339.963	6.57876e-20		339.963	2.1989e-20												339.963	3.65017e-19		339.963	7.87582e-20		339.963	2.32009e-19
340.047	4.66359e-20		340.047	6.51693e-20		340.047	2.17121e-20												340.047	3.62628e-19		340.047	7.80558e-20		340.047	2.30967e-19
340.13	4.63131e-20		340.13	6.45541e-20		340.13	2.14381e-20												340.13	3.60237e-19		340.13	7.73566e-20		340.13	2.29922e-19
340.213	4.59912e-20		340.213	6.3942e-20		340.213	2.11669e-20												340.213	3.57847e-19		340.213	7.66609e-20		340.213	2.28872e-19
340.297	4.56703e-20		340.297	6.33331e-20		340.297	2.08984e-20												340.297	3.55456e-19		340.297	7.59684e-20		340.297	2.27817e-19
340.38	4.53502e-20		340.38	6.27274e-20		340.38	2.06328e-20												340.38	3.53064e-19		340.38	7.52794e-20		340.38	2.26758e-19
340.463	4.50311e-20		340.463	6.21249e-20		340.463	2.037e-20												340.463	3.50673e-19		340.463	7.45938e-20		340.463	2.25696e-19
340.547	4.47129e-20		340.547	6.15256e-20		340.547	2.01099e-20												340.547	3.48282e-19		340.547	7.39117e-20		340.547	2.24629e-19
340.63	4.43956e-20		340.63	6.09295e-20		340.63	1.98525e-20												340.63	3.45892e-19		340.63	7.3233e-20		340.63	2.23558e-19
340.714	4.40794e-20		340.714	6.03368e-20		340.714	1.95979e-20												340.714	3.43502e-19		340.714	7.25578e-20		340.714	2.22483e-19
340.797	4.37641e-20		340.797	5.97473e-20		340.797	1.93459e-20												340.797	3.41114e-19		340.797	7.18861e-20		340.797	2.21405e-19
340.88	4.34498e-20		340.88	5.91611e-20		340.88	1.90967e-20												340.88	3.38726e-19		340.88	7.1218e-20		340.88	2.20323e-19
340.964	4.31365e-20		340.964	5.85783e-20		340.964	1.885e-20												340.964	3.36341e-19		340.964	7.05534e-20		340.964	2.19238e-19
341.047	4.28242e-20		341.047	5.79988e-20		341.047	1.86061e-20												341.047	3.33956e-19		341.047	6.98924e-20		341.047	2.18149e-19
341.13	4.25129e-20		341.13	5.74227e-20		341.13	1.83647e-20												341.13	3.31574e-19		341.13	6.92349e-20		341.13	2.17057e-19
341.214	4.22027e-20		341.214	5.68499e-20		341.214	1.81259e-20												341.214	3.29194e-19		341.214	6.85811e-20		341.214	2.15961e-19
341.297	4.18935e-20		341.297	5.62806e-20		341.297	1.78898e-20												341.297	3.26817e-19		341.297	6.79309e-20		341.297	2.14863e-19
341.38	4.15853e-20		341.38	5.57147e-20		341.38	1.76561e-20												341.38	3.24442e-19		341.38	6.72843e-20		341.38	2.13761e-19
341.464	4.12782e-20		341.464	5.51522e-20		341.464	1.74251e-20												341.464	3.2207e-19		341.464	6.66414e-20		341.464	2.12657e-19
341.547	4.09722e-20		341.547	5.45932e-20		341.547	1.71965e-20												341.547	3.19701e-19		341.547	6.60022e-20		341.547	2.1155e-19
341.631	4.06673e-20		341.631	5.40376e-20		341.631	1.69705e-20												341.631	3.17335e-19		341.631	6.53666e-20		341.631	2.10441e-19
341.714	4.03635e-20		341.714	5.34855e-20		341.714	1.67469e-20												341.714	3.14973e-19		341.714	6.47348e-20		341.714	2.09328e-19
341.797	4.00607e-20		341.797	5.29369e-20		341.797	1.65258e-20												341.797	3.12614e-19		341.797	6.41066e-20		341.797	2.08214e-19
341.881	3.97591e-20		341.881	5.23918e-20		341.881	1.63071e-20												341.881	3.10259e-19		341.881	6.34822e-20		341.881	2.07097e-19
341.964	3.94586e-20		341.964	5.18502e-20		341.964	1.60909e-20												341.964	3.07909e-19		341.964	6.28615e-20		341.964	2.05977e-19
342.047	3.91592e-20		342.047	5.13121e-20		342.047	1.58771e-20												342.047	3.05562e-19		342.047	6.22446e-20		342.047	2.04856e-19
342.131	3.88609e-20		342.131	5.07775e-20		342.131	1.56656e-20												342.131	3.0322e-19		342.131	6.16314e-20		342.131	2.03732e-19
342.214	3.85638e-20		342.214	5.02465e-20		342.214	1.54566e-20												342.214	3.00883e-19		342.214	6.1022e-20		342.214	2.02607e-19
342.297	3.82678e-20		342.297	4.9719e-20		342.297	1.52498e-20												342.297	2.9855e-19		342.297	6.04164e-20		342.297	2.0148e-19
342.381	3.7973e-20		342.381	4.91951e-20		342.381	1.50455e-20												342.381	2.96223e-19		342.381	5.98146e-20		342.381	2.00351e-19
342.464	3.76794e-20		342.464	4.86747e-20		342.464	1.48434e-20												342.464	2.93901e-19		342.464	5.92166e-20		342.464	1.9922e-19
342.548	3.7387e-20		342.548	4.8158e-20		342.548	1.46436e-20												342.548	2.91584e-19		342.548	5.86224e-20		342.548	1.98088e-19
342.631	3.70957e-20		342.631	4.76448e-20		342.631	1.44461e-20												342.631	2.89273e-19		342.631	5.8032e-20		342.631	1.96955e-19
342.714	3.68056e-20		342.714	4.71351e-20		342.714	1.42509e-20												342.714	2.86967e-19		342.714	5.74454e-20		342.714	1.9582e-19
342.798	3.65168e-20		342.798	4.66291e-20		342.798	1.40579e-20												342.798	2.84667e-19		342.798	5.68627e-20		342.798	1.94684e-19
342.881	3.62291e-20		342.881	4.61267e-20		342.881	1.38671e-20												342.881	2.82374e-19		342.881	5.62838e-20		342.881	1.93547e-19
342.964	3.59426e-20		342.964	4.56278e-20		342.964	1.36785e-20												342.964	2.80087e-19		342.964	5.57087e-20		342.964	1.92409e-19
343.048	3.56574e-20		343.048	4.51326e-20		343.048	1.34921e-20												343.048	2.77806e-19		343.048	5.51375e-20		343.048	1.9127e-19
343.131	3.53734e-20		343.131	4.46409e-20		343.131	1.33078e-20												343.131	2.75532e-19		343.131	5.45702e-20		343.131	1.9013e-19
343.214	3.50906e-20		343.214	4.41529e-20		343.214	1.31258e-20												343.214	2.73264e-19		343.214	5.40067e-20		343.214	1.88989e-19
343.298	3.48091e-20		343.298	4.36685e-20		343.298	1.29458e-20												343.298	2.71004e-19		343.298	5.34471e-20		343.298	1.87848e-19
343.381	3.45288e-20		343.381	4.31876e-20		343.381	1.27679e-20												343.381	2.6875e-19		343.381	5.28913e-20		343.381	1.86706e-19
343.464	3.42498e-20		343.464	4.27104e-20		343.464	1.25922e-20												343.464	2.66504e-19		343.464	5.23394e-20		343.464	1.85564e-19
343.548	3.3972e-20		343.548	4.22368e-20		343.548	1.24185e-20												343.548	2.64265e-19		343.548	5.17913e-20		343.548	1.84421e-19
343.631	3.36955e-20		343.631	4.17668e-20		343.631	1.22468e-20												343.631	2.62034e-19		343.631	5.12472e-20		343.631	1.83279e-19
343.715	3.34203e-20		343.715	4.13005e-20		343.715	1.20772e-20												343.715	2.59811e-19		343.715	5.07069e-20		343.715	1.82136e-19
343.798	3.31463e-20		343.798	4.08377e-20		343.798	1.19096e-20												343.798	2.57595e-19		343.798	5.01705e-20		343.798	1.80993e-19
343.881	3.28737e-20		343.881	4.03785e-20		343.881	1.17441e-20												343.881	2.55387e-19		343.881	4.96379e-20		343.881	1.7985e-19
343.965	3.26023e-20		343.965	3.9923e-20		343.965	1.15805e-20												343.965	2.53187e-19		343.965	4.91092e-20		343.965	1.78707e-19
344.048	3.23322e-20		344.048	3.9471e-20		344.048	1.14188e-20												344.048	2.50996e-19		344.048	4.85844e-20		344.048	1.77565e-19
344.131	3.20634e-20		344.131	3.90226e-20		344.131	1.12591e-20												344.131	2.48812e-19		344.131	4.80635e-20		344.131	1.76423e-19
344.215	3.17959e-20		344.215	3.85779e-20		344.215	1.11014e-20												344.215	2.46638e-19		344.215	4.75464e-20		344.215	1.75281e-19
344.298	3.15297e-20		344.298	3.81367e-20		344.298	1.09455e-20												344.298	2.44472e-19		344.298	4.70332e-20		344.298	1.7414e-19
344.381	3.12649e-20		344.381	3.76991e-20		344.381	1.07916e-20												344.381	2.42314e-19		344.381	4.65238e-20		344.381	1.72999e-19
344.465	3.10013e-20		344.465	3.72651e-20		344.465	1.06395e-20												344.465	2.40166e-19		344.465	4.60183e-20		344.465	1.7186e-19
344.548	3.07391e-20		344.548	3.68346e-20		344.548	1.04893e-20												344.548	2.38026e-19		344.548	4.55167e-20		344.548	1.7072e-19
344.632	3.04782e-20		344.632	3.64078e-20		344.632	1.03409e-20												344.632	2.35896e-19		344.632	4.50189e-20		344.632	1.69582e-19
344.715	3.02186e-20		344.715	3.59845e-20		344.715	1.01944e-20												344.715	2.33775e-19		344.715	4.4525e-20		344.715	1.68445e-19
344.798	2.99604e-20		344.798	3.55647e-20		344.798	1.00497e-20												344.798	2.31663e-19		344.798	4.40349e-20		344.798	1.67309e-19
344.882	2.97035e-20		344.882	3.51485e-20		344.882	9.90673e-21												344.882	2.2956e-19		344.882	4.35487e-20		344.882	1.66174e-19
344.965	2.94479e-20		344.965	3.47359e-20		344.965	9.76557e-21												344.965	2.27467e-19		344.965	4.30663e-20		344.965	1.6504e-19
345.048	2.91937e-20		345.048	3.43268e-20		345.048	9.62616e-21												345.048	2.25384e-19		345.048	4.25877e-20		345.048	1.63907e-19
345.132	2.89409e-20		345.132	3.39212e-20		345.132	9.4885e-21												345.132	2.2331e-19		345.132	4.21129e-20		345.132	1.62776e-19
345.215	2.86893e-20		345.215	3.35191e-20		345.215	9.35256e-21												345.215	2.21247e-19		345.215	4.16419e-20		345.215	1.61647e-19
345.298	2.84392e-20		345.298	3.31206e-20		345.298	9.21833e-21												345.298	2.19193e-19		345.298	4.11748e-20		345.298	1.60519e-19
345.382	2.81904e-20		345.382	3.27255e-20		345.382	9.08579e-21												345.382	2.17149e-19		345.382	4.07114e-20		345.382	1.59392e-19
345.465	2.79429e-20		345.465	3.23339e-20		345.465	8.95492e-21												345.465	2.15115e-19		345.465	4.02519e-20		345.465	1.58268e-19
345.549	2.76968e-20		345.549	3.19459e-20		345.549	8.82572e-21												345.549	2.13092e-19		345.549	3.97961e-20		345.549	1.57145e-19
345.632	2.74521e-20		345.632	3.15612e-20		345.632	8.69816e-21												345.632	2.11079e-19		345.632	3.93441e-20		345.632	1.56024e-19
345.715	2.72088e-20		345.715	3.11801e-20		345.715	8.57222e-21												345.715	2.09076e-19		345.715	3.88958e-20		345.715	1.54904e-19
345.799	2.69668e-20		345.799	3.08024e-20		345.799	8.4479e-21												345.799	2.07083e-19		345.799	3.84514e-20		345.799	1.53787e-19
345.882	2.67262e-20		345.882	3.04281e-20		345.882	8.32517e-21												345.882	2.05101e-19		345.882	3.80106e-20		345.882	1.52673e-19
345.965	2.64869e-20		345.965	3.00573e-20		345.965	8.20402e-21												345.965	2.0313e-19		345.965	3.75736e-20		345.965	1.5156e-19
346.049	2.62491e-20		346.049	2.96898e-20		346.049	8.08443e-21												346.049	2.01169e-19		346.049	3.71403e-20		346.049	1.50449e-19
346.132	2.60126e-20		346.132	2.93258e-20		346.132	7.96639e-21												346.132	1.99219e-19		346.132	3.67108e-20		346.132	1.49341e-19
346.215	2.57775e-20		346.215	2.89652e-20		346.215	7.84988e-21												346.215	1.9728e-19		346.215	3.62849e-20		346.215	1.48235e-19
346.299	2.55438e-20		346.299	2.86079e-20		346.299	7.73489e-21												346.299	1.95352e-19		346.299	3.58627e-20		346.299	1.47132e-19
346.382	2.53114e-20		346.382	2.8254e-20		346.382	7.6214e-21												346.382	1.93435e-19		346.382	3.54443e-20		346.382	1.46032e-19
346.465	2.50805e-20		346.465	2.79035e-20		346.465	7.50939e-21												346.465	1.91528e-19		346.465	3.50294e-20		346.465	1.44934e-19
346.549	2.48509e-20		346.549	2.75563e-20		346.549	7.39886e-21												346.549	1.89633e-19		346.549	3.46183e-20		346.549	1.43838e-19
346.632	2.46227e-20		346.632	2.72124e-20		346.632	7.28978e-21												346.632	1.87749e-19		346.632	3.42108e-20		346.632	1.42746e-19
346.716	2.43959e-20		346.716	2.68718e-20		346.716	7.18214e-21												346.716	1.85876e-19		346.716	3.38069e-20		346.716	1.41656e-19
346.799	2.41705e-20		346.799	2.65345e-20		346.799	7.07592e-21												346.799	1.84014e-19		346.799	3.34066e-20		346.799	1.40569e-19
346.882	2.39465e-20		346.882	2.62005e-20		346.882	6.97112e-21												346.882	1.82164e-19		346.882	3.301e-20		346.882	1.39485e-19
346.966	2.37238e-20		346.966	2.58697e-20		346.966	6.86771e-21												346.966	1.80325e-19		346.966	3.26169e-20		346.966	1.38404e-19
347.049	2.35026e-20		347.049	2.55422e-20		347.049	6.76568e-21												347.049	1.78497e-19		347.049	3.22274e-20		347.049	1.37326e-19
347.132	2.32827e-20		347.132	2.5218e-20		347.132	6.66502e-21												347.132	1.7668e-19		347.132	3.18415e-20		347.132	1.36252e-19
347.216	2.30642e-20		347.216	2.48969e-20		347.216	6.5657e-21												347.216	1.74875e-19		347.216	3.14591e-20		347.216	1.3518e-19
347.299	2.28471e-20		347.299	2.45791e-20		347.299	6.46773e-21												347.299	1.73082e-19		347.299	3.10803e-20		347.299	1.34112e-19
347.382	2.26314e-20		347.382	2.42644e-20		347.382	6.37108e-21												347.382	1.713e-19		347.382	3.0705e-20		347.382	1.33048e-19
347.466	2.24171e-20		347.466	2.3953e-20		347.466	6.27574e-21												347.466	1.6953e-19		347.466	3.03332e-20		347.466	1.31986e-19
347.549	2.22042e-20		347.549	2.36446e-20		347.549	6.18169e-21												347.549	1.67771e-19		347.549	2.99649e-20		347.549	1.30928e-19
347.633	2.19926e-20		347.633	2.33394e-20		347.633	6.08892e-21												347.633	1.66024e-19		347.633	2.96e-20		347.633	1.29874e-19
347.716	2.17825e-20		347.716	2.30374e-20		347.716	5.99742e-21												347.716	1.64288e-19		347.716	2.92386e-20		347.716	1.28823e-19
347.799	2.15737e-20		347.799	2.27384e-20		347.799	5.90718e-21												347.799	1.62564e-19		347.799	2.88807e-20		347.799	1.27776e-19
347.883	2.13663e-20		347.883	2.24425e-20		347.883	5.81817e-21												347.883	1.60852e-19		347.883	2.85262e-20		347.883	1.26733e-19
347.966	2.11603e-20		347.966	2.21497e-20		347.966	5.73039e-21												347.966	1.59151e-19		347.966	2.81751e-20		347.966	1.25693e-19
348.049	2.09557e-20		348.049	2.18599e-20		348.049	5.64382e-21												348.049	1.57463e-19		348.049	2.78274e-20		348.049	1.24657e-19
348.133	2.07524e-20		348.133	2.15732e-20		348.133	5.55845e-21												348.133	1.55786e-19		348.133	2.74831e-20		348.133	1.23625e-19
348.216	2.05506e-20		348.216	2.12895e-20		348.216	5.47426e-21												348.216	1.54121e-19		348.216	2.71421e-20		348.216	1.22597e-19
348.299	2.03501e-20		348.299	2.10088e-20		348.299	5.39125e-21												348.299	1.52467e-19		348.299	2.68045e-20		348.299	1.21572e-19
348.383	2.0151e-20		348.383	2.07311e-20		348.383	5.30939e-21												348.383	1.50826e-19		348.383	2.64702e-20		348.383	1.20552e-19
348.466	1.99533e-20		348.466	2.04563e-20		348.466	5.22868e-21												348.466	1.49196e-19		348.466	2.61392e-20		348.466	1.19536e-19
348.55	1.97569e-20		348.55	2.01845e-20		348.55	5.14911e-21												348.55	1.47578e-19		348.55	2.58115e-20		348.55	1.18524e-19
348.633	1.95619e-20		348.633	1.99156e-20		348.633	5.07065e-21												348.633	1.45972e-19		348.633	2.54871e-20		348.633	1.17516e-19
348.716	1.93683e-20		348.716	1.96496e-20		348.716	4.99331e-21												348.716	1.44377e-19		348.716	2.51659e-20		348.716	1.16512e-19
348.8	1.91761e-20		348.8	1.93865e-20		348.8	4.91705e-21												348.8	1.42795e-19		348.8	2.4848e-20		348.8	1.15513e-19
348.883	1.89852e-20		348.883	1.91263e-20		348.883	4.84188e-21												348.883	1.41224e-19		348.883	2.45333e-20		348.883	1.14517e-19
348.966	1.87957e-20		348.966	1.88689e-20		348.966	4.76778e-21												348.966	1.39665e-19		348.966	2.42218e-20		348.966	1.13526e-19
349.05	1.86075e-20		349.05	1.86143e-20		349.05	4.69474e-21												349.05	1.38118e-19		349.05	2.39135e-20		349.05	1.1254e-19
349.133	1.84207e-20		349.133	1.83626e-20		349.133	4.62274e-21												349.133	1.36583e-19		349.133	2.36084e-20		349.133	1.11557e-19
349.216	1.82353e-20		349.216	1.81137e-20		349.216	4.55178e-21												349.216	1.3506e-19		349.216	2.33064e-20		349.216	1.1058e-19
349.3	1.80512e-20		349.3	1.78675e-20		349.3	4.48184e-21												349.3	1.33548e-19		349.3	2.30075e-20		349.3	1.09606e-19
349.383	1.78685e-20		349.383	1.76241e-20		349.383	4.4129e-21												349.383	1.32049e-19		349.383	2.27117e-20		349.383	1.08637e-19
349.466	1.76871e-20		349.466	1.73834e-20		349.466	4.34497e-21												349.466	1.30561e-19		349.466	2.24191e-20		349.466	1.07673e-19
349.55	1.75071e-20		349.55	1.71455e-20		349.55	4.27801e-21												349.55	1.29085e-19		349.55	2.21295e-20		349.55	1.06714e-19
349.633	1.73284e-20		349.633	1.69102e-20		349.633	4.21204e-21												349.633	1.27621e-19		349.633	2.18429e-20		349.633	1.05758e-19
349.717	1.71511e-20		349.717	1.66776e-20		349.717	4.14702e-21												349.717	1.26168e-19		349.717	2.15594e-20		349.717	1.04808e-19
349.8	1.69751e-20		349.8	1.64477e-20		349.8	4.08296e-21												349.8	1.24727e-19		349.8	2.12789e-20		349.8	1.03862e-19
349.883	1.68004e-20		349.883	1.62204e-20		349.883	4.01984e-21												349.883	1.23298e-19		349.883	2.10014e-20		349.883	1.02921e-19
349.967	1.66271e-20		349.967	1.59958e-20		349.967	3.95764e-21												349.967	1.21881e-19		349.967	2.07269e-20		349.967	1.01985e-19
350.05	1.6455e-20		350.05	1.57737e-20		350.05	3.89636e-21												350.05	1.20476e-19		350.05	2.04553e-20		350.05	1.01054e-19
350.133	1.62843e-20		350.133	1.55542e-20		350.133	3.83599e-21												350.133	1.19082e-19		350.133	2.01866e-20		350.133	1.00127e-19
350.217	1.6115e-20		350.217	1.53373e-20		350.217	3.77651e-21												350.217	1.17699e-19		350.217	1.99209e-20		350.217	9.92052e-20
350.3	1.59469e-20		350.3	1.51229e-20		350.3	3.71792e-21												350.3	1.16329e-19		350.3	1.96581e-20		350.3	9.82882e-20
350.383	1.57802e-20		350.383	1.49111e-20		350.383	3.6602e-21												350.383	1.1497e-19		350.383	1.93981e-20		350.383	9.73762e-20
350.467	1.56148e-20		350.467	1.47017e-20		350.467	3.60334e-21												350.467	1.13622e-19		350.467	1.9141e-20		350.467	9.6469e-20
350.55	1.54506e-20		350.55	1.44949e-20		350.55	3.54734e-21												350.55	1.12287e-19		350.55	1.88868e-20		350.55	9.55668e-20
350.634	1.52878e-20		350.634	1.42904e-20		350.634	3.49218e-21												350.634	1.10962e-19		350.634	1.86353e-20		350.634	9.46696e-20
350.717	1.51263e-20		350.717	1.40885e-20		350.717	3.43785e-21												350.717	1.09649e-19		350.717	1.83867e-20		350.717	9.37774e-20
350.8	1.4966e-20		350.8	1.38889e-20		350.8	3.38434e-21												350.8	1.08348e-19		350.8	1.81408e-20		350.8	9.28901e-20
350.884	1.48071e-20		350.884	1.36918e-20		350.884	3.33164e-21												350.884	1.07058e-19		350.884	1.78977e-20		350.884	9.20079e-20
350.967	1.46495e-20		350.967	1.3497e-20		350.967	3.27974e-21												350.967	1.0578e-19		350.967	1.76573e-20		350.967	9.11308e-20
351.05	1.44931e-20		351.05	1.33046e-20		351.05	3.22863e-21												351.05	1.04513e-19		351.05	1.74196e-20		351.05	9.02588e-20
351.134	1.4338e-20		351.134	1.31145e-20		351.134	3.1783e-21												351.134	1.03257e-19		351.134	1.71846e-20		351.134	8.93918e-20
351.217	1.41842e-20		351.217	1.29268e-20		351.217	3.12874e-21												351.217	1.02012e-19		351.217	1.69523e-20		351.217	8.853e-20
351.3	1.40316e-20		351.3	1.27413e-20		351.3	3.07995e-21												351.3	1.00779e-19		351.3	1.67227e-20		351.3	8.76732e-20
351.384	1.38803e-20		351.384	1.25582e-20		351.384	3.0319e-21												351.384	9.95569e-20		351.384	1.64957e-20		351.384	8.68217e-20
351.467	1.37303e-20		351.467	1.23773e-20		351.467	2.9846e-21												351.467	9.83461e-20		351.467	1.62713e-20		351.467	8.59753e-20
351.551	1.35815e-20		351.551	1.21986e-20		351.551	2.93803e-21												351.551	9.71464e-20		351.551	1.60494e-20		351.551	8.5134e-20
351.634	1.3434e-20		351.634	1.20222e-20		351.634	2.89218e-21												351.634	9.59578e-20		351.634	1.58302e-20		351.634	8.4298e-20
351.717	1.32877e-20		351.717	1.1848e-20		351.717	2.84705e-21												351.717	9.47802e-20		351.717	1.56135e-20		351.717	8.34672e-20
351.801	1.31426e-20		351.801	1.1676e-20		351.801	2.80262e-21												351.801	9.36137e-20		351.801	1.53994e-20		351.801	8.26416e-20
351.884	1.29988e-20		351.884	1.15061e-20		351.884	2.75889e-21												351.884	9.24581e-20		351.884	1.51877e-20		351.884	8.18212e-20
351.967	1.28563e-20		351.967	1.13383e-20		351.967	2.71584e-21												351.967	9.13134e-20		351.967	1.49786e-20		351.967	8.1006e-20
352.051	1.27149e-20		352.051	1.11727e-20		352.051	2.67347e-21												352.051	9.01797e-20		352.051	1.47719e-20		352.051	8.01961e-20
352.134	1.25748e-20		352.134	1.10092e-20		352.134	2.63177e-21												352.134	8.90567e-20		352.134	1.45677e-20		352.134	7.93915e-20
352.217	1.24358e-20		352.217	1.08478e-20		352.217	2.59073e-21												352.217	8.79446e-20		352.217	1.43659e-20		352.217	7.85922e-20
352.301	1.22981e-20		352.301	1.06885e-20		352.301	2.55034e-21												352.301	8.68431e-20		352.301	1.41665e-20		352.301	7.77981e-20
352.384	1.21616e-20		352.384	1.05312e-20		352.384	2.51059e-21												352.384	8.57524e-20		352.384	1.39695e-20		352.384	7.70093e-20
352.467	1.20263e-20		352.467	1.03759e-20		352.467	2.47148e-21												352.467	8.46723e-20		352.467	1.37749e-20		352.467	7.62257e-20
352.551	1.18922e-20		352.551	1.02226e-20		352.551	2.43299e-21												352.551	8.36028e-20		352.551	1.35826e-20		352.551	7.54475e-20
352.634	1.17593e-20		352.634	1.00714e-20		352.634	2.39512e-21												352.634	8.25438e-20		352.634	1.33927e-20		352.634	7.46746e-20
352.718	1.16276e-20		352.718	9.92208e-21		352.718	2.35786e-21												352.718	8.14953e-20		352.718	1.3205e-20		352.718	7.3907e-20
352.801	1.1497e-20		352.801	9.77472e-21		352.801	2.3212e-21												352.801	8.04572e-20		352.801	1.30197e-20		352.801	7.31447e-20
352.884	1.13676e-20		352.884	9.62931e-21		352.884	2.28514e-21												352.884	7.94295e-20		352.884	1.28366e-20		352.884	7.23877e-20
352.968	1.12394e-20		352.968	9.4858e-21		352.968	2.24965e-21												352.968	7.84121e-20		352.968	1.26558e-20		352.968	7.1636e-20
353.051	1.11123e-20		353.051	9.34419e-21		353.051	2.21475e-21												353.051	7.7405e-20		353.051	1.24772e-20		353.051	7.08897e-20
353.134	1.09864e-20		353.134	9.20446e-21		353.134	2.18041e-21												353.134	7.64081e-20		353.134	1.23008e-20		353.134	7.01486e-20
353.218	1.08617e-20		353.218	9.06659e-21		353.218	2.14664e-21												353.218	7.54214e-20		353.218	1.21266e-20		353.218	6.94129e-20
353.301	1.07381e-20		353.301	8.93055e-21		353.301	2.11342e-21												353.301	7.44448e-20		353.301	1.19545e-20		353.301	6.86825e-20
353.384	1.06156e-20		353.384	8.79633e-21		353.384	2.08075e-21												353.384	7.34782e-20		353.384	1.17847e-20		353.384	6.79574e-20
353.468	1.04943e-20		353.468	8.66392e-21		353.468	2.04861e-21												353.468	7.25216e-20		353.468	1.16169e-20		353.468	6.72376e-20
353.551	1.0374e-20		353.551	8.53329e-21		353.551	2.01701e-21												353.551	7.15749e-20		353.551	1.14513e-20		353.551	6.65231e-20
353.635	1.0255e-20		353.635	8.40442e-21		353.635	1.98593e-21												353.635	7.06381e-20		353.635	1.12877e-20		353.635	6.58139e-20
353.718	1.0137e-20		353.718	8.2773e-21		353.718	1.95537e-21												353.718	6.97111e-20		353.718	1.11262e-20		353.718	6.51101e-20
353.801	1.00201e-20		353.801	8.15191e-21		353.801	1.92531e-21												353.801	6.87938e-20		353.801	1.09668e-20		353.801	6.44115e-20
353.885	9.90435e-21		353.885	8.02823e-21		353.885	1.89576e-21												353.885	6.78863e-20		353.885	1.08094e-20		353.885	6.37182e-20
353.968	9.78968e-21		353.968	7.90624e-21		353.968	1.86671e-21												353.968	6.69884e-20		353.968	1.0654e-20		353.968	6.30302e-20
354.051	9.67611e-21		354.051	7.78593e-21		354.051	1.83814e-21												354.051	6.61e-20		354.051	1.05007e-20		354.051	6.23475e-20
354.135	9.56362e-21		354.135	7.66727e-21		354.135	1.81006e-21												354.135	6.52212e-20		354.135	1.03492e-20		354.135	6.16701e-20
354.218	9.45221e-21		354.218	7.55026e-21		354.218	1.78245e-21												354.218	6.43518e-20		354.218	1.01998e-20		354.218	6.09979e-20
354.301	9.34187e-21		354.301	7.43487e-21		354.301	1.75531e-21												354.301	6.34919e-20		354.301	1.00523e-20		354.301	6.0331e-20
354.385	9.2326e-21		354.385	7.32108e-21		354.385	1.72863e-21												354.385	6.26412e-20		354.385	9.90667e-21		354.385	5.96694e-20
354.468	9.12439e-21		354.468	7.20887e-21		354.468	1.70241e-21												354.468	6.17998e-20		354.468	9.76297e-21		354.468	5.9013e-20
354.552	9.01723e-21		354.552	7.09824e-21		354.552	1.67663e-21												354.552	6.09676e-20		354.552	9.62115e-21		354.552	5.83618e-20
354.635	8.91112e-21		354.635	6.98916e-21		354.635	1.6513e-21												354.635	6.01446e-20		354.635	9.48119e-21		354.635	5.77159e-20
354.718	8.80606e-21		354.718	6.88162e-21		354.718	1.6264e-21												354.718	5.93306e-20		354.718	9.34308e-21		354.718	5.70751e-20
354.802	8.70203e-21		354.802	6.7756e-21		354.802	1.60193e-21												354.802	5.85257e-20		354.802	9.20679e-21		354.802	5.64396e-20
354.885	8.59903e-21		354.885	6.67107e-21		354.885	1.57789e-21												354.885	5.77297e-20		354.885	9.0723e-21		354.885	5.58093e-20
354.968	8.49705e-21		354.968	6.56804e-21		354.968	1.55426e-21												354.968	5.69426e-20		354.968	8.9396e-21		354.968	5.51841e-20
355.052	8.3961e-21		355.052	6.46647e-21		355.052	1.53105e-21												355.052	5.61643e-20		355.052	8.80868e-21		355.052	5.45641e-20
355.135	8.29615e-21		355.135	6.36635e-21		355.135	1.50824e-21												355.135	5.53948e-20		355.135	8.6795e-21		355.135	5.39493e-20
355.218	8.1972e-21		355.218	6.26767e-21		355.218	1.48583e-21												355.218	5.4634e-20		355.218	8.55205e-21		355.218	5.33396e-20
355.302	8.09926e-21		355.302	6.17041e-21		355.302	1.46381e-21												355.302	5.38818e-20		355.302	8.42633e-21		355.302	5.2735e-20
355.385	8.00231e-21		355.385	6.07455e-21		355.385	1.44218e-21												355.385	5.31382e-20		355.385	8.30229e-21		355.385	5.21356e-20
355.468	7.90634e-21		355.468	5.98007e-21		355.468	1.42093e-21												355.468	5.24031e-20		355.468	8.17994e-21		355.468	5.15412e-20
355.552	7.81135e-21		355.552	5.88697e-21		355.552	1.40006e-21												355.552	5.16765e-20		355.552	8.05925e-21		355.552	5.09519e-20
355.635	7.71733e-21		355.635	5.79523e-21		355.635	1.37956e-21												355.635	5.09582e-20		355.635	7.94021e-21		355.635	5.03677e-20
355.719	7.62428e-21		355.719	5.70482e-21		355.719	1.35943e-21												355.719	5.02482e-20		355.719	7.82279e-21		355.719	4.97886e-20
355.802	7.53219e-21		355.802	5.61573e-21		355.802	1.33965e-21												355.802	4.95465e-20		355.802	7.70698e-21		355.802	4.92144e-20
355.885	7.44105e-21		355.885	5.52796e-21		355.885	1.32023e-21												355.885	4.8853e-20		355.885	7.59276e-21		355.885	4.86453e-20
355.969	7.35086e-21		355.969	5.44148e-21		355.969	1.30116e-21												355.969	4.81675e-20		355.969	7.48012e-21		355.969	4.80812e-20
356.052	7.26161e-21		356.052	5.35627e-21		356.052	1.28243e-21												356.052	4.74902e-20		356.052	7.36903e-21		356.052	4.75221e-20
356.135	7.1733e-21		356.135	5.27233e-21		356.135	1.26405e-21												356.135	4.68208e-20		356.135	7.25949e-21		356.135	4.69679e-20
356.219	7.08591e-21		356.219	5.18963e-21		356.219	1.24599e-21												356.219	4.61593e-20		356.219	7.15146e-21		356.219	4.64187e-20
356.302	6.99944e-21		356.302	5.10817e-21		356.302	1.22827e-21												356.302	4.55058e-20		356.302	7.04495e-21		356.302	4.58744e-20
356.385	6.91389e-21		356.385	5.02792e-21		356.385	1.21087e-21												356.385	4.486e-20		356.385	6.93993e-21		356.385	4.53351e-20
356.469	6.82925e-21		356.469	4.94888e-21		356.469	1.19379e-21												356.469	4.42219e-20		356.469	6.83638e-21		356.469	4.48006e-20
356.552	6.74551e-21		356.552	4.87102e-21		356.552	1.17702e-21												356.552	4.35915e-20		356.552	6.73429e-21		356.552	4.4271e-20
356.636	6.66266e-21		356.636	4.79434e-21		356.636	1.16056e-21												356.636	4.29687e-20		356.636	6.63363e-21		356.636	4.37462e-20
356.719	6.5807e-21		356.719	4.71881e-21		356.719	1.1444e-21												356.719	4.23534e-20		356.719	6.53441e-21		356.719	4.32263e-20
356.802	6.49963e-21		356.802	4.64443e-21		356.802	1.12855e-21												356.802	4.17456e-20		356.802	6.43659e-21		356.802	4.27111e-20
356.886	6.41943e-21		356.886	4.57118e-21		356.886	1.11299e-21												356.886	4.11452e-20		356.886	6.34017e-21		356.886	4.22008e-20
356.969	6.3401e-21		356.969	4.49905e-21		356.969	1.09772e-21												356.969	4.05522e-20		356.969	6.24512e-21		356.969	4.16952e-20
357.052	6.26163e-21		357.052	4.42802e-21		357.052	1.08274e-21												357.052	3.99664e-20		357.052	6.15143e-21		357.052	4.11944e-20
357.136	6.18402e-21		357.136	4.35808e-21		357.136	1.06803e-21												357.136	3.93879e-20		357.136	6.05909e-21		357.136	4.06983e-20
357.219	6.10726e-21		357.219	4.28922e-21		357.219	1.05361e-21												357.219	3.88165e-20		357.219	5.96808e-21		357.219	4.02069e-20
357.302	6.03135e-21		357.302	4.22142e-21		357.302	1.03946e-21												357.302	3.82521e-20		357.302	5.87838e-21		357.302	3.97201e-20
357.386	5.95627e-21		357.386	4.15466e-21		357.386	1.02558e-21												357.386	3.76948e-20		357.386	5.78998e-21		357.386	3.92381e-20
357.469	5.88202e-21		357.469	4.08894e-21		357.469	1.01196e-21												357.469	3.71445e-20		357.469	5.70287e-21		357.469	3.87606e-20
357.553	5.8086e-21		357.553	4.02424e-21		357.553	9.986e-22												357.553	3.66011e-20		357.553	5.61702e-21		357.553	3.82878e-20
357.636	5.736e-21		357.636	3.96055e-21		357.636	9.85497e-22												357.636	3.60645e-20		357.636	5.53243e-21		357.636	3.78195e-20
357.719	5.6642e-21		357.719	3.89786e-21		357.719	9.72647e-22												357.719	3.55346e-20		357.719	5.44908e-21		357.719	3.73558e-20
357.803	5.59322e-21		357.803	3.83615e-21		357.803	9.60045e-22												357.803	3.50115e-20		357.803	5.36695e-21		357.803	3.68967e-20
357.886	5.52303e-21		357.886	3.77541e-21		357.886	9.47688e-22												357.886	3.4495e-20		357.886	5.28603e-21		357.886	3.64421e-20
357.969	5.45363e-21		357.969	3.71562e-21		357.969	9.3557e-22												357.969	3.39851e-20		357.969	5.2063e-21		357.969	3.59919e-20
358.053	5.38502e-21		358.053	3.65678e-21		358.053	9.23688e-22												358.053	3.34817e-20		358.053	5.12776e-21		358.053	3.55462e-20
358.136	5.31719e-21		358.136	3.59888e-21		358.136	9.12039e-22												358.136	3.29847e-20		358.136	5.05038e-21		358.136	3.5105e-20
358.219	5.25014e-21		358.219	3.54189e-21		358.219	9.00619e-22												358.219	3.24942e-20		358.219	4.97416e-21		358.219	3.46682e-20
358.303	5.18385e-21		358.303	3.48581e-21		358.303	8.89424e-22												358.303	3.20099e-20		358.303	4.89907e-21		358.303	3.42357e-20
358.386	5.11832e-21		358.386	3.43063e-21		358.386	8.7845e-22												358.386	3.1532e-20		358.386	4.82511e-21		358.386	3.38077e-20
358.469	5.05355e-21		358.469	3.37634e-21		358.469	8.67694e-22												358.469	3.10602e-20		358.469	4.75225e-21		358.469	3.33839e-20
358.553	4.98952e-21		358.553	3.32291e-21		358.553	8.57152e-22												358.553	3.05946e-20		358.553	4.6805e-21		358.553	3.29645e-20
358.636	4.92624e-21		358.636	3.27035e-21		358.636	8.46821e-22												358.636	3.01351e-20		358.636	4.60982e-21		358.636	3.25494e-20
358.72	4.86369e-21		358.72	3.21863e-21		358.72	8.36697e-22												358.72	2.96817e-20		358.72	4.54022e-21		358.72	3.21385e-20
358.803	4.80187e-21		358.803	3.16775e-21		358.803	8.26777e-22												358.803	2.92341e-20		358.803	4.47167e-21		358.803	3.17319e-20
358.886	4.74078e-21		358.886	3.1177e-21		358.886	8.17057e-22												358.886	2.87925e-20		358.886	4.40416e-21		358.886	3.13295e-20
358.97	4.6804e-21		358.97	3.06847e-21		358.97	8.07535e-22												358.97	2.83568e-20		358.97	4.33769e-21		358.97	3.09313e-20
359.053	4.62074e-21		359.053	3.02004e-21		359.053	7.98206e-22												359.053	2.79268e-20		359.053	4.27223e-21		359.053	3.05372e-20
359.136	4.56177e-21		359.136	2.9724e-21		359.136	7.89068e-22												359.136	2.75025e-20		359.136	4.20777e-21		359.136	3.01472e-20
359.22	4.50351e-21		359.22	2.92554e-21		359.22	7.80118e-22												359.22	2.7084e-20		359.22	4.14431e-21		359.22	2.97614e-20
359.303	4.44594e-21		359.303	2.87946e-21		359.303	7.71351e-22												359.303	2.6671e-20		359.303	4.08182e-21		359.303	2.93796e-20
359.386	4.38906e-21		359.386	2.83413e-21		359.386	7.62766e-22												359.386	2.62636e-20		359.386	4.0203e-21		359.386	2.90019e-20
359.47	4.33286e-21		359.47	2.78956e-21		359.47	7.54359e-22												359.47	2.58616e-20		359.47	3.95974e-21		359.47	2.86282e-20
359.553	4.27733e-21		359.553	2.74572e-21		359.553	7.46127e-22												359.553	2.54652e-20		359.553	3.90011e-21		359.553	2.82585e-20
359.637	4.22247e-21		359.637	2.70262e-21		359.637	7.38067e-22												359.637	2.5074e-20		359.637	3.84142e-21		359.637	2.78928e-20
359.72	4.16827e-21		359.72	2.66023e-21		359.72	7.30177e-22												359.72	2.46882e-20		359.72	3.78364e-21		359.72	2.7531e-20
359.803	4.11473e-21		359.803	2.61855e-21		359.803	7.22452e-22												359.803	2.43077e-20		359.803	3.72676e-21		359.803	2.71732e-20
359.887	4.06183e-21		359.887	2.57758e-21		359.887	7.14891e-22												359.887	2.39324e-20		359.887	3.67078e-21		359.887	2.68192e-20
359.97	4.00959e-21		359.97	2.53729e-21		359.97	7.07491e-22												359.97	2.35622e-20		359.97	3.61568e-21		359.97	2.64691e-20
360.053	3.95798e-21		360.053	2.49768e-21		360.053	7.00248e-22												360.053	2.31972e-20		360.053	3.56145e-21		360.053	2.61228e-20
360.137	3.907e-21		360.137	2.45874e-21		360.137	6.93161e-22												360.137	2.28371e-20		360.137	3.50807e-21		360.137	2.57803e-20
360.22	3.85665e-21		360.22	2.42046e-21		360.22	6.86226e-22												360.22	2.24821e-20		360.22	3.45554e-21		360.22	2.54416e-20
360.303	3.80692e-21		360.303	2.38283e-21		360.303	6.79441e-22												360.303	2.2132e-20		360.303	3.40385e-21		360.303	2.51066e-20
360.387	3.75781e-21		360.387	2.34584e-21		360.387	6.72803e-22												360.387	2.17867e-20		360.387	3.35299e-21		360.387	2.47754e-20
360.47	3.7093e-21		360.47	2.30949e-21		360.47	6.66309e-22												360.47	2.14463e-20		360.47	3.30293e-21		360.47	2.44478e-20
360.554	3.6614e-21		360.554	2.27375e-21		360.554	6.59957e-22												360.554	2.11107e-20		360.554	3.25368e-21		360.554	2.4124e-20
360.637	3.6141e-21		360.637	2.23863e-21		360.637	6.53745e-22												360.637	2.07798e-20		360.637	3.20522e-21		360.637	2.38037e-20
360.72	3.56739e-21		360.72	2.20412e-21		360.72	6.4767e-22												360.72	2.04535e-20		360.72	3.15754e-21		360.72	2.34871e-20
360.804	3.52126e-21		360.804	2.1702e-21		360.804	6.4173e-22												360.804	2.01318e-20		360.804	3.11062e-21		360.804	2.31741e-20
360.887	3.47572e-21		360.887	2.13687e-21		360.887	6.35921e-22												360.887	1.98147e-20		360.887	3.06447e-21		360.887	2.28646e-20
360.97	3.43075e-21		360.97	2.10411e-21		360.97	6.30243e-22												360.97	1.95021e-20		360.97	3.01907e-21		360.97	2.25586e-20
361.054	3.38635e-21		361.054	2.07193e-21		361.054	6.24692e-22												361.054	1.9194e-20		361.054	2.97441e-21		361.054	2.22562e-20
361.137	3.34251e-21		361.137	2.04031e-21		361.137	6.19266e-22												361.137	1.88903e-20		361.137	2.93047e-21		361.137	2.19572e-20
361.22	3.29923e-21		361.22	2.00924e-21		361.22	6.13963e-22												361.22	1.85909e-20		361.22	2.88725e-21		361.22	2.16616e-20
361.304	3.25651e-21		361.304	1.97872e-21		361.304	6.0878e-22												361.304	1.82958e-20		361.304	2.84474e-21		361.304	2.13695e-20
361.387	3.21433e-21		361.387	1.94873e-21		361.387	6.03716e-22												361.387	1.80049e-20		361.387	2.80293e-21		361.387	2.10808e-20
361.47	3.17269e-21		361.47	1.91927e-21		361.47	5.98768e-22												361.47	1.77183e-20		361.47	2.76181e-21		361.47	2.07954e-20
361.554	3.13159e-21		361.554	1.89034e-21		361.554	5.93935e-22												361.554	1.74358e-20		361.554	2.72136e-21		361.554	2.05134e-20
361.637	3.09102e-21		361.637	1.86191e-21		361.637	5.89213e-22												361.637	1.71574e-20		361.637	2.68159e-21		361.637	2.02346e-20
361.721	3.05097e-21		361.721	1.83399e-21		361.721	5.84602e-22												361.721	1.68831e-20		361.721	2.64247e-21		361.721	1.99592e-20
361.804	3.01145e-21		361.804	1.80657e-21		361.804	5.80098e-22												361.804	1.66128e-20		361.804	2.60401e-21		361.804	1.9687e-20
361.887	2.97244e-21		361.887	1.77964e-21		361.887	5.757e-22												361.887	1.63464e-20		361.887	2.56619e-21		361.887	1.9418e-20
361.971	2.93394e-21		361.971	1.75319e-21		361.971	5.71407e-22												361.971	1.6084e-20		361.971	2.529e-21		361.971	1.91522e-20
362.054	2.89594e-21		362.054	1.72722e-21		362.054	5.67215e-22												362.054	1.58254e-20		362.054	2.49243e-21		362.054	1.88896e-20
362.137	2.85845e-21		362.137	1.70171e-21		362.137	5.63123e-22												362.137	1.55706e-20		362.137	2.45648e-21		362.137	1.86301e-20
362.221	2.82144e-21		362.221	1.67666e-21		362.221	5.59129e-22												362.221	1.53196e-20		362.221	2.42113e-21		362.221	1.83738e-20
362.304	2.78493e-21		362.304	1.65207e-21		362.304	5.55232e-22												362.304	1.50724e-20		362.304	2.38638e-21		362.304	1.81205e-20
362.387	2.7489e-21		362.387	1.62792e-21		362.387	5.51429e-22												362.387	1.48288e-20		362.387	2.35221e-21		362.387	1.78703e-20
362.471	2.71335e-21		362.471	1.60422e-21		362.471	5.47718e-22												362.471	1.45888e-20		362.471	2.31863e-21		362.471	1.76231e-20
362.554	2.67827e-21		362.554	1.58094e-21		362.554	5.44099e-22												362.554	1.43525e-20		362.554	2.28561e-21		362.554	1.73789e-20
362.638	2.64366e-21		362.638	1.55809e-21		362.638	5.40568e-22												362.638	1.41196e-20		362.638	2.25316e-21		362.638	1.71377e-20
362.721	2.60951e-21		362.721	1.53566e-21		362.721	5.37125e-22												362.721	1.38903e-20		362.721	2.22126e-21		362.721	1.68995e-20
362.804	2.57582e-21		362.804	1.51364e-21		362.804	5.33767e-22												362.804	1.36644e-20		362.804	2.18991e-21		362.804	1.66642e-20
362.888	2.54259e-21		362.888	1.49203e-21		362.888	5.30494e-22												362.888	1.3442e-20		362.888	2.1591e-21		362.888	1.64317e-20
362.971	2.5098e-21		362.971	1.47082e-21		362.971	5.27302e-22												362.971	1.32229e-20		362.971	2.12881e-21		362.971	1.62022e-20
363.054	2.47746e-21		363.054	1.45e-21		363.054	5.24192e-22												363.054	1.30071e-20		363.054	2.09905e-21		363.054	1.59755e-20
363.138	2.44555e-21		363.138	1.42956e-21		363.138	5.2116e-22												363.138	1.27947e-20		363.138	2.0698e-21		363.138	1.57516e-20
363.221	2.41408e-21		363.221	1.40951e-21		363.221	5.18206e-22												363.221	1.25855e-20		363.221	2.04106e-21		363.221	1.55305e-20
363.304	2.38304e-21		363.304	1.38983e-21		363.304	5.15328e-22												363.304	1.23794e-20		363.304	2.01282e-21		363.304	1.53121e-20
363.388	2.35243e-21		363.388	1.37052e-21		363.388	5.12524e-22												363.388	1.21766e-20		363.388	1.98507e-21		363.388	1.50965e-20
363.471	2.32223e-21		363.471	1.35158e-21		363.471	5.09793e-22												363.471	1.19768e-20		363.471	1.9578e-21		363.471	1.48837e-20
363.555	2.29245e-21		363.555	1.33298e-21		363.555	5.07133e-22												363.555	1.17802e-20		363.555	1.93101e-21		363.555	1.46735e-20
363.638	2.26308e-21		363.638	1.31474e-21		363.638	5.04543e-22												363.638	1.15866e-20		363.638	1.90469e-21		363.638	1.44659e-20
363.721	2.23411e-21		363.721	1.29685e-21		363.721	5.02022e-22												363.721	1.13959e-20		363.721	1.87883e-21		363.721	1.4261e-20
363.805	2.20555e-21		363.805	1.27929e-21		363.805	4.99568e-22												363.805	1.12083e-20		363.805	1.85343e-21		363.805	1.40587e-20
363.888	2.17738e-21		363.888	1.26207e-21		363.888	4.97179e-22												363.888	1.10236e-20		363.888	1.82848e-21		363.888	1.3859e-20
363.971	2.14961e-21		363.971	1.24518e-21		363.971	4.94855e-22												363.971	1.08417e-20		363.971	1.80396e-21		363.971	1.36619e-20
364.055	2.12222e-21		364.055	1.22861e-21		364.055	4.92594e-22												364.055	1.06627e-20		364.055	1.77988e-21		364.055	1.34673e-20
364.138	2.09522e-21		364.138	1.21235e-21		364.138	4.90394e-22												364.138	1.04865e-20		364.138	1.75623e-21		364.138	1.32752e-20
364.221	2.06859e-21		364.221	1.19641e-21		364.221	4.88255e-22												364.221	1.03131e-20		364.221	1.733e-21		364.221	1.30856e-20
364.305	2.04235e-21		364.305	1.18078e-21		364.305	4.86175e-22												364.305	1.01425e-20		364.305	1.71018e-21		364.305	1.28984e-20
364.388	2.01647e-21		364.388	1.16545e-21		364.388	4.84152e-22												364.388	9.97448e-21		364.388	1.68777e-21		364.388	1.27137e-20
364.471	1.99095e-21		364.471	1.15041e-21		364.471	4.82186e-22												364.471	9.80917e-21		364.471	1.66577e-21		364.471	1.25313e-20
364.555	1.9658e-21		364.555	1.13567e-21		364.555	4.80275e-22												364.555	9.64648e-21		364.555	1.64415e-21		364.555	1.23514e-20
364.638	1.94101e-21		364.638	1.12121e-21		364.638	4.78418e-22												364.638	9.48639e-21		364.638	1.62293e-21		364.638	1.21738e-20
364.722	1.91656e-21		364.722	1.10704e-21		364.722	4.76615e-22												364.722	9.32885e-21		364.722	1.60209e-21		364.722	1.19986e-20
364.805	1.89247e-21		364.805	1.09314e-21		364.805	4.74862e-22												364.805	9.17384e-21		364.805	1.58163e-21		364.805	1.18257e-20
364.888	1.86872e-21		364.888	1.07951e-21		364.888	4.73161e-22												364.888	9.02131e-21		364.888	1.56154e-21		364.888	1.1655e-20
364.972	1.84532e-21		364.972	1.06616e-21		364.972	4.71508e-22												364.972	8.87124e-21		364.972	1.54181e-21		364.972	1.14866e-20
365.055	1.82225e-21		365.055	1.05306e-21		365.055	4.69904e-22												365.055	8.72358e-21		365.055	1.52244e-21		365.055	1.13205e-20
365.138	1.79951e-21		365.138	1.04023e-21		365.138	4.68348e-22												365.138	8.57832e-21		365.138	1.50342e-21		365.138	1.11566e-20
365.222	1.7771e-21		365.222	1.02765e-21		365.222	4.66837e-22												365.222	8.4354e-21		365.222	1.48476e-21		365.222	1.09948e-20
365.305	1.75502e-21		365.305	1.01532e-21		365.305	4.65371e-22												365.305	8.29481e-21		365.305	1.46643e-21		365.305	1.08353e-20
365.388	1.73326e-21		365.388	1.00323e-21		365.388	4.6395e-22												365.388	8.15651e-21		365.388	1.44844e-21		365.388	1.06779e-20
365.472	1.71181e-21		365.472	9.91386e-22		365.472	4.62571e-22												365.472	8.02047e-21		365.472	1.43078e-21		365.472	1.05226e-20
365.555	1.69068e-21		365.555	9.79779e-22		365.555	4.61234e-22												365.555	7.88665e-21		365.555	1.41345e-21		365.555	1.03694e-20
365.639	1.66985e-21		365.639	9.68405e-22		365.639	4.59939e-22												365.639	7.75503e-21		365.639	1.39643e-21		365.639	1.02183e-20
365.722	1.64934e-21		365.722	9.5726e-22		365.722	4.58683e-22												365.722	7.62557e-21		365.722	1.37973e-21		365.722	1.00692e-20
365.805	1.62912e-21		365.805	9.46339e-22		365.805	4.57466e-22												365.805	7.49824e-21		365.805	1.36334e-21		365.805	9.92216e-21
365.889	1.6092e-21		365.889	9.35639e-22		365.889	4.56287e-22												365.889	7.37302e-21		365.889	1.34726e-21		365.889	9.77714e-21
365.972	1.58958e-21		365.972	9.25156e-22		365.972	4.55146e-22												365.972	7.24987e-21		365.972	1.33147e-21		365.972	9.63411e-21
366.055	1.57024e-21		366.055	9.14886e-22		366.055	4.5404e-22												366.055	7.12876e-21		366.055	1.31598e-21		366.055	9.49304e-21
366.139	1.5512e-21		366.139	9.04825e-22		366.139	4.5297e-22												366.139	7.00967e-21		366.139	1.30078e-21		366.139	9.35391e-21
366.222	1.53243e-21		366.222	8.94969e-22		366.222	4.51935e-22												366.222	6.89256e-21		366.222	1.28587e-21		366.222	9.21671e-21
366.305	1.51395e-21		366.305	8.85316e-22		366.305	4.50933e-22												366.305	6.77742e-21		366.305	1.27123e-21		366.305	9.0814e-21
366.389	1.49574e-21		366.389	8.7586e-22		366.389	4.49963e-22												366.389	6.6642e-21		366.389	1.25687e-21		366.389	8.94798e-21
[truncated: 1,003 more rows]

## Sheet: Figure_5
Na2Pyr+
										6-point average
Data points	Total	Na2+	Na2CH3+	Na2O+	NaCH3CO+	Na2CH3CO+	Na2CO2+	Detection Limit		Total	Na2+	Na2CH3+	Na2O+	NaCH3CO+	Na2CH3CO+	Na2CO2+
wavelength	σ / 10-21 cm2	σ / 10-21 cm2	σ / 10-21 cm2	σ / 10-21 cm2	σ / 10-21 cm2	σ / 10-21 cm2	σ / 10-21 cm2			σ / 10-21 cm2	σ / 10-21 cm2	σ / 10-21 cm2	σ / 10-21 cm2	σ / 10-21 cm2	σ / 10-21 cm2	σ / 10-21 cm2
306	2.03039	0.34924	0.5027	0.48565	0	0	0.6928	0.29768		2.10717	0.38618	0.52375	0.45573	0	0	0.74152
308	2.16435	0.40749	0.52973	0.40415	0	0	0.82299	0.23613		1.99016	0.31842	0.48958	0.42088	0	0	0.76128
310	1.94648	0.25868	0.45385	0.43075	0	0	0.80319	0.20756		2.0055	0.31753	0.45867	0.46294	0	0	0.76636
312	2.00037	0.37366	0.4093	0.49158	0	0	0.72583	0.19514		2.1532	0.38352	0.431	0.58192	0	0	0.75677
314	2.65572	0.56246	0.41479	0.9604	0	0	0.71807	0.22542		2.52587	0.53811	0.41059	0.86305	0	-0.01661	0.73073
316	2.68509	0.66516	0.37895	0.98927	0	0	0.6517	0.22781		2.81502	0.73554	0.3737	1.07305	-0.01765	0.00316	0.66261
318	3.44304	1.00408	0.37323	1.38834	0	0	0.67738	0.22089		3.07387	0.87338	0.32473	1.20568	0.02648	0.05778	0.57668
320	2.74969	0.9216	0.21624	1.06638	0	0.17437	0.37109	0.14199		3.07534	0.96026	0.25636	1.2085	0.03229	0.12676	0.42413
322	3.31504	0.98877	0.25101	1.14787	0.18536	0.22841	0.35209	0.13791		3.16078	1.01402	0.2619	1.13234	0.0702	0.20951	0.37716
324	3.03513	1.05731	0.27159	1.03738	0	0.25909	0.26348	0.14564		3.34979	1.11179	0.34835	0.96311	0.13485	0.31225	0.38453
326	3.53167	1.14264	0.49884	0.73135	0.21705	0.35316	0.58862	0.15488		3.37764	1.14998	0.42085	0.80055	0.17136	0.3461	0.42393
328	3.54591	1.30519	0.5212	0.62953	0.23718	0.4297	0.42311	0.17381		2.88611	1.03231	0.41181	0.54802	0.16704	0.33861	0.38281
330	1.99065	0.75711	0.27538	0.31135	0.14709	0.27907	0.22063	0.09824		2.59693	0.95182	0.38239	0.4028	0.21306	0.33869	0.3221
332	1.84759	0.70917	0.27874	0.2772	0.17056	0.25525	0.1567	0.09756		2.27814	0.9082	0.3483	0.33484	0.1908	0.32854	0.16746
334	2.68249	1.08916	0.39734	0.4013	0.23908	0.3883	0.16731	0.14211		2.09971	0.88883	0.34102	0.27757	0.1897	0.31084	0.09176
336	2.16614	0.98919	0.42128	0.24215	0.18511	0.3284	0	0.18018		2.10107	0.9253	0.35218	0.27323	0.19781	0.30338	0.04917
338	1.60195	0.78372	0.25145	0.16849	0.16849	0.22981	0	0.13121		1.71623	0.80622	0.2892	0.1831	0.17249	0.25623	0.00898
340	1.22592	0.58054	0.17907	0.13835	0.14816	0.17982	0	0.09373		1.29866	0.65548	0.20257	0.10969	0.14372	0.20314	-0.01593
342	0.99323	0.54258	0.13433	0	0.12457	0.19175	0	0.09745		1.16051	0.59036	0.15792	0.06717	0.14177	0.2033	0
344	1.42859	0.72532	0.1633	0.1334	0.15321	0.25336	0	0.11564		1.20508	0.60277	0.13349	0.06541	0.15876	0.24465	0
346	1.14994	0.6108	0.13664	0	0.15706	0.24543	0	0.12088		1.21251	0.68731	0.09434	0.05939	0.14402	0.22744	0
348	1.21614	0.72041	0	0.12059	0.15472	0.22042	0	0.11979		1.16353	0.7867	0.04958	0.05925	0.10647	0.16153	0
350	0.83734	0.83734	0	0	0	0	0	0.19936		0.89406	0.74238	0.00397	0.02175	0.05205	0.07391	0
352	0.74762	0.74762	0	0	0	0	0	0.26647		0.63769	0.61822	-0.01301	0.01723	0.00714	0.00811	0
354	0.27233	0.27233	0	0	0	0	0	0.13316		0.36387	0.41371	-0.000437398	-0.01192	-0.01517	-0.02143	-0.000437398
356	0.13918	0.13918	0	0	0	0	0	0.10722		0.19083	0.18946	0.000227393	0.000227393	0.000227393	0.000227393	0.000227393
358	0.13293	0.13293	0	0	0	0	0	0.12772		0.06255	0.05332	0.00154	0.00154	0.00154	0.00154	0.00154
360	0.03215	0.00459	0.00459	0.00459	0.00459	0.00459	0.00459	0.20993		0.05307	0.03495	0.00302	0.00302	0.00302	0.00302	0.00302
362	0.03151	0.0045	0.0045	0.0045	0.0045	0.0045	0.0045	0.24628		0.03609	0.01007	0.00434	0.00434	0.00434	0.00434	0.00434
364	0.03056	0.00437	0.00437	0.00437	0.00437	0.00437	0.00437	0.25849		0.02066	-0.0079	0.00476	0.00476	0.00476	0.00476	0.00476
366	0.03093	0.00442	0.00442	0.00442	0.00442	0.00442	0.00442	0.22319		0.01547	-0.01407	0.00492	0.00492	0.00492	0.00492	0.00492
368	0.02606	0.00372	0.00372	0.00372	0.00372	0.00372	0.00372	0.24987		0.02251	-0.00492	0.00457	0.00457	0.00457	0.00457	0.00457
370	0.03169	0.00453	0.00453	0.00453	0.00453	0.00453	0.00453	0.19875		0.04177	0.01953	0.00371	0.00371	0.00371	0.00371	0.00371

## Sheet: Figure_6
a)						b)						c)						d)						e)						f)
wavelength	cross section / cm2		wavelength	f		wavelength	cross section / cm2		wavelength	f		wavelength	cross section / cm2		wavelength	f		wavelength	cross section / cm2		wavelength	f		wavelength	cross section / cm2		wavelength	f		wavelength	cross section / cm2		wavelength	f
105.045	2.61303e-159		329.759	0		111.201	4.04101e-134		269.299	0		130.921	5.54433e-83		347.251	0		98.197	3.97875e-199		321.011	0		100	0		4643.6	0		121.896	3.2887e-119		529.005	0
105.133	1.901e-158		329.759	9.9192e-05		111.267	1.34375e-133		269.299	0.00946		131.006	1.2875e-82		347.251	0.00412		98.2846	4.9996e-198		321.011	0.25368		100.133	0		4643.6	0		122.045	2.67351e-118		529.005	0.30771
105.221	1.3701e-157		329.759	0		111.333	4.45001e-133		269.299	0		131.092	2.97956e-82		347.251	0		98.3722	6.2056e-197		321.011	0		100.267	0		4643.6	0		122.194	2.14192e-117		529.005	0
105.309	9.78302e-157		247.924	0		111.399	1.46763e-132		242.564	0		131.177	6.87168e-82		333.897	0		98.4599	7.60877e-196		248.599	0		100.4	0		1327.03	0		122.343	1.69132e-116		451.91	0
105.398	6.92085e-156		247.924	1.0585e-05		111.465	4.82053e-132		242.564	0.04202		131.263	1.57938e-81		333.897	0.00080774		98.5475	9.21619e-195		248.599	0.00926		100.534	0		1327.03	0		122.492	1.3164e-115		451.91	0.30354
105.486	4.85098e-155		247.924	0		111.531	1.57688e-131		242.564	0		131.348	3.61768e-81		333.897	0		98.6351	1.10285e-193		248.599	0		100.667	0		1327.03	0		122.641	1.01002e-114		451.91	0
105.574	3.36899e-154		208.528	0		111.597	5.13728e-131		222.616	0		131.434	8.2584e-81		325.777	0		98.7228	1.30387e-192		229.598	0		100.8	0		242.23	0		122.79	7.63981e-114		451.91	0
105.663	2.31839e-153		208.528	7.2306e-05		111.663	1.66688e-130		222.616	0.01629		131.519	1.87884e-80		325.777	0.01048		98.8104	1.52309e-191		229.598	0.000414898		100.934	0		242.23	0.02531		122.939	5.69756e-113		451.91	0.30354
105.751	1.5809e-152		208.528	0		111.729	5.38665e-130		222.616	0		131.605	4.26005e-80		325.777	0		98.898	1.75798e-190		229.598	0		101.067	0		242.23	0		123.089	4.18971e-112		451.91	0
105.839	1.06825e-151		204.577	0		111.795	1.73372e-129		206.775	0		131.69	9.62672e-80		248.514	0		98.9857	2.00505e-189		229.596	0		101.2	1.07932e-305		215.85	0		123.238	3.03812e-111		330.802	0
105.927	7.15331e-151		204.577	0.04935		111.861	5.55767e-129		206.775	0.02566		131.776	2.16812e-79		248.514	0.01029		99.0733	2.25983e-188		229.596	0.000415497		101.334	1.07486e-303		215.85	0.04324		123.387	2.17264e-110		330.802	0
106.016	4.74703e-150		204.577	0		111.927	1.77445e-128		206.775	0		131.861	4.86672e-79		248.514	0		99.1609	2.51705e-187		229.596	0		101.467	1.04081e-301		215.85	0		123.536	1.53238e-109		330.802	0
106.104	3.12202e-149		188.362	0		111.994	5.64281e-128		201.971	0		131.947	1.08878e-78		247.873	0		99.2486	2.77074e-186		213.557	0		101.601	9.8012e-300		214.754	0		123.685	1.06606e-108		291.928	0
106.192	2.03499e-148		188.362	0.01976		112.06	1.78729e-127		201.971	0.00842		132.032	2.42773e-78		247.873	0.04326		99.3362	3.01445e-185		213.557	0.14943		101.734	8.97749e-298		214.754	0		123.834	7.31588e-108		291.928	0
106.28	1.31468e-147		188.362	0		112.126	5.63856e-127		201.971	0		132.118	5.39539e-78		247.873	0		99.4238	3.24155e-184		213.557	0		101.867	7.99965e-296		214.754	0		123.983	4.95286e-107		291.928	0
106.369	8.41823e-147		179.114	0		112.192	1.77182e-126		198.978	0		132.203	1.19512e-77		244.529	0		99.5115	3.44548e-183		213.548	0		102.001	6.93587e-294		210.877	0		124.132	3.30816e-106		291.928	0
106.457	5.34299e-146		179.114	0.01842		112.258	5.54564e-126		198.978	0.04044		132.288	2.63857e-77		244.529	0.02396		99.5991	3.62012e-182		213.548	0.14973		102.134	5.85219e-292		210.877	0.03107		124.281	2.18018e-105		291.928	0
106.545	3.36144e-145		179.114	0		112.324	1.72891e-125		198.978	0		132.374	5.80635e-77		244.529	0		99.6867	3.76003e-181		213.548	0		102.267	4.80612e-290		210.877	0		124.43	1.41777e-104		291.928	0
106.633	2.09633e-144		175.741	0		112.39	5.36891e-125		195.365	0		132.459	1.27355e-76		236.435	0		99.7744	3.86082e-180		213.517	0		102.401	3.84241e-288		194.222	0		124.579	9.09844e-104		253.079	0
106.722	1.29599e-143		175.741	0.00227		112.456	1.66072e-124		195.365	0.08541		132.545	2.78429e-76		236.435	3.9e-08		99.862	3.91929e-179		213.517	0.02086		102.534	2.99099e-286		194.222	0		124.729	5.76243e-103		253.079	0
106.81	7.94269e-143		175.741	0		112.522	5.11695e-124		195.365	0		132.63	6.0674e-76		236.435	0		99.9496	3.93366e-178		213.517	0		102.668	2.26726e-284		194.222	0		124.878	3.60211e-102		253.079	0
106.898	4.82585e-142		172.944	0		112.588	1.57048e-123		187.251	0		132.716	1.3179e-75		228.477	0		100.037	3.90363e-177		171.087	0		102.801	1.67391e-282		190.468	0		125.027	2.22257e-101		232.609	0
106.987	2.90693e-141		172.944	0.07586		112.654	4.80139e-123		187.251	0.03423		132.801	2.8534e-75		228.477	0.00257		100.125	3.8304e-176		171.087	0.05534		102.934	1.20387e-280		190.468	0.06456		125.176	1.35374e-100		232.609	0.00704
107.075	1.73606e-140		172.944	0		112.72	1.46224e-122		187.251	0		132.887	6.15809e-75		228.477	0		100.213	3.71659e-175		171.087	0		103.068	8.43547e-279		190.468	0		125.325	8.14006e-100		232.609	0
107.163	1.02797e-139		159.611	0		112.786	4.43601e-122		181.54	0		132.972	1.32476e-74		227.109	0		100.3	3.56608e-174		170.25	0		103.201	5.75962e-277		188.385	0		125.474	4.83245e-99		217.447	0
107.251	6.0353e-139		159.611	0.02016		112.852	1.34059e-121		181.54	0.00413		133.058	2.84078e-74		227.109	2.046e-06		100.388	3.38381e-173		170.25	0.00301		103.334	3.83266e-275		188.385	0		125.623	2.83261e-98		217.447	0.00494
107.34	3.51343e-138		159.611	0		112.918	4.03578e-121		181.54	0		133.143	6.07235e-74		227.109	0		100.475	3.17546e-172		170.25	0		103.468	2.48598e-273		188.385	0		125.772	1.63953e-97		217.447	0
107.428	2.02813e-137		159.294	0		112.984	1.21032e-120		178.654	0		133.229	1.29389e-73		225.561	0		100.563	2.94725e-171		170.238	0		103.601	1.572e-271		181.283	0		125.921	9.3712e-97		217.447	0
107.516	1.16093e-136		159.294	0.00853		113.05	3.61586e-120		178.654	0.01764		133.314	2.74828e-73		225.561	0.00571		100.651	2.70555e-170		170.238	0.00303		103.735	9.69243e-270		181.283	0		126.07	5.28993e-96		217.447	0.00494
107.604	6.58983e-136		159.294	0		113.116	1.07614e-119		178.654	0		133.4	5.81911e-73		225.561	0		100.738	2.45665e-169		170.238	0		103.868	5.8278e-268		181.283	0		126.219	2.94926e-95		217.447	0
107.693	3.70954e-135		158.858	0		113.182	3.19067e-119		174.035	0		133.485	1.22825e-72		199.417	0		100.826	2.20649e-168		167.03	0		104.001	3.41771e-266		177.67	0		126.368	1.62412e-94		199.306	0
107.781	2.07088e-134		158.858	0.00407		113.249	9.42429e-119		174.035	0.11528		133.571	2.58437e-72		199.417	0.01077		100.914	1.96043e-167		167.03	0.03502		104.135	1.95519e-264		177.67	0		126.518	8.83479e-94		199.306	0.00158
107.869	1.14656e-133		158.858	0		113.315	2.77318e-118		174.035	0		133.656	5.42085e-72		199.417	0		101.001	1.7231e-166		167.03	0		104.268	1.09127e-262		177.67	0		126.667	4.74765e-93		199.306	0
107.957	6.29589e-133		156.735	0		113.381	8.12965e-118		171.835	0		133.741	1.13352e-71		184.945	0		101.089	1.4983e-165		162.328	0		104.401	5.94331e-261		169.496	0		126.816	2.52056e-92		195.191	0
108.046	3.42888e-132		156.735	0.000627469		113.447	2.37431e-117		171.835	0.06977		133.827	2.36287e-71		184.945	0.000571618		101.177	1.28896e-164		162.328	0.000400671		104.535	3.15896e-259		169.496	0		126.965	1.32215e-91		195.191	0
108.134	1.85223e-131		156.735	0		113.513	6.90839e-117		171.835	0		133.912	4.9103e-71		184.945	0		101.264	1.09711e-163		162.328	0		104.668	1.63886e-257		169.496	0		127.114	6.85271e-91		195.191	0
108.222	9.92434e-131		156.344	0		113.579	2.00262e-116		166.795	0		133.998	1.01727e-70		181.278	0		101.352	9.23954e-163		162.327	0		104.802	8.30012e-256		165.897	0		127.263	3.50972e-90		190.465	0
108.311	5.27455e-130		156.344	0.00954		113.645	5.78366e-116		166.795	0.042		134.083	2.10103e-70		181.278	0.01557		101.439	7.69947e-162		162.327	0.000408426		104.935	4.10427e-254		165.897	0.02363		127.412	1.7764e-89		190.465	0
108.399	2.78074e-129		156.344	0		113.711	1.66417e-115		166.795	0		134.169	4.3261e-70		181.278	0		101.527	6.34894e-161		162.327	0		105.068	1.9818e-252		165.897	0		127.561	8.88582e-89		190.465	0
108.487	1.45426e-128		153.51	0		113.777	4.77076e-115		160.341	0		134.254	8.88044e-70		180.17	0		101.615	5.18072e-160		161.627	0		105.202	9.34581e-251		165.145	0		127.71	4.39312e-88		190.465	0
108.575	7.54475e-128		153.51	0.000602906		113.843	1.36262e-114		160.341	0.00357		134.34	1.8174e-69		180.17	0.00726		101.702	4.18358e-159		161.627	0.00107		105.335	4.30496e-249		165.145	0		127.859	2.14683e-87		190.465	0
108.664	3.88312e-127		153.51	0		113.909	3.87763e-114		160.341	0		134.425	3.70808e-69		180.17	0		101.79	3.34345e-158		161.627	0		105.468	1.93722e-247		165.145	0		128.008	1.03705e-86		190.465	0
108.752	1.98274e-126		152.265	0		113.975	1.09943e-113		157.369	0		134.511	7.54284e-69		179.269	0		101.878	2.64452e-157		156.799	0		105.602	8.51736e-246		164.557	0		128.157	4.95234e-86		173.902	0
108.84	1.00441e-125		152.265	0.19005		114.041	3.10584e-113		157.369	0.00459		134.596	1.52972e-68		179.269	0.0026		101.965	2.07027e-156		156.799	0.0319		105.735	3.6594e-244		164.557	0.02196		128.307	2.33807e-85		173.902	0.00379
108.928	5.04819e-125		152.265	0		114.107	8.74196e-113		157.369	0		134.682	3.09302e-68		179.269	0		102.053	1.60417e-155		156.799	0		105.869	1.53657e-242		164.557	0		128.456	1.09136e-84		173.902	0
109.017	2.51738e-124		149.392	0		114.173	2.45166e-112		156.481	0		134.767	6.23526e-68		177.935	0		102.14	1.23038e-154		156.797	0		106.002	6.30657e-241		164.326	0		128.605	5.03706e-84		167.483	0
109.105	1.24556e-123		149.392	0.03198		114.239	6.85076e-112		156.481	0.0182		134.853	1.25323e-67		177.935	0.00244		102.228	9.34141e-154		156.797	0.03186		106.135	2.53041e-239		164.326	0		128.754	2.29884e-83		167.483	0
109.193	6.11506e-123		149.392	0		114.305	1.90743e-111		156.481	0		134.938	2.51138e-67		177.935	0		102.316	7.0208e-153		156.797	0		106.269	9.92669e-238		164.326	0		128.903	1.03751e-82		167.483	0
109.281	2.97897e-122		148.442	0		114.371	5.29167e-111		155.722	0		135.024	5.01772e-67		177.372	0		102.403	5.22374e-152		155.018	0		106.402	3.80796e-236		164.007	0		129.052	4.63078e-82		166.973	0
109.37	1.44005e-121		148.442	0.00209		114.438	1.46278e-110		155.722	0.04556		135.109	9.9958e-67		177.372	0.00037286		102.491	3.84783e-151		155.018	0.00143		106.536	1.42861e-234		164.007	0		129.201	2.04421e-81		166.973	0
109.458	6.90792e-121		148.442	0		114.504	4.0291e-110		155.722	0		135.195	1.9854e-66		177.372	0		102.579	2.80613e-150		155.018	0		106.669	5.2423e-233		164.007	0		129.35	8.92552e-81		166.973	0
109.546	3.28843e-120		146.35	0		114.57	1.10583e-109		154.7	0		135.28	3.93192e-66		177.311	0		102.666	2.02618e-149		143.132	0		106.802	1.88183e-231		163.365	0		129.499	3.85483e-80		166.918	0
109.635	1.55351e-119		146.35	0.04005		114.636	3.02426e-109		154.7	0.00502		135.365	7.76406e-66		177.311	0.01162		102.754	1.44857e-148		143.132	0.05788		106.936	6.60907e-230		163.365	0		129.648	1.64691e-79		166.918	0.0024
109.723	7.28351e-119		146.35	0		114.702	8.24158e-109		154.7	0		135.451	1.52864e-65		177.311	0		102.842	1.02545e-147		143.132	0		107.069	2.27123e-228		163.365	0		129.797	6.96068e-79		166.918	0
109.811	3.38905e-118		145.088	0		114.768	2.23802e-108		154.652	0		135.536	3.00096e-65		173.059	0		102.929	7.18826e-147		143.129	0		107.202	7.63835e-227		162.872	0		129.947	2.91059e-78		166.918	0
109.899	1.56509e-117		145.088	0.00508		114.834	6.05597e-108		154.652	0.01521		135.622	5.87427e-65		173.059	5e-09		103.017	4.98977e-146		143.129	0.0578		107.336	2.51426e-225		162.872	0.02628		130.096	1.20416e-77		166.918	0.0024
109.988	7.17368e-117		145.088	0		114.9	1.63296e-107		154.652	0		135.707	1.14655e-64		173.059	0		103.104	3.43008e-145		143.129	0		107.469	8.10117e-224		162.872	0		130.245	4.92929e-77		166.918	0
110.076	3.26358e-116		145.045	0		114.966	4.38776e-107		151.201	0		135.793	2.23142e-64		170.921	0		103.192	2.33514e-144		138.197	0		107.603	2.55545e-222		157.456	0		130.394	1.9967e-76		161.896	0
110.164	1.47371e-115		145.045	0.03991		115.032	1.17487e-106		151.201	0.02958		135.878	4.33036e-64		170.921	0.08391		103.28	1.57443e-143		138.197	5.5995e-05		107.736	7.89269e-221		157.456	0		130.543	8.0038e-76		161.896	0
110.252	6.60551e-115		145.045	0		115.098	3.1349e-106		151.201	0		135.964	8.37958e-64		170.921	0		103.367	1.05137e-142		138.197	0		107.869	2.38711e-219		157.456	0		130.692	3.17511e-75		161.896	0
110.341	2.93895e-114					115.164	8.33575e-106					136.049	1.61689e-63					103.455	6.95389e-142					108.003	7.07076e-218					130.841	1.2466e-74
110.429	1.29802e-113					115.23	2.20882e-105					136.135	3.11104e-63					103.543	4.55569e-141					108.136	2.05144e-216					130.99	4.84426e-74
110.517	5.69097e-113					115.296	5.83273e-105					136.22	5.96897e-63					103.63	2.95634e-140					108.269	5.83044e-215					131.139	1.86331e-73
110.605	2.47697e-112					115.362	1.53492e-104					136.306	1.142e-62					103.718	1.9004e-139					108.403	1.62349e-213					131.288	7.09458e-73
110.694	1.07028e-111					115.428	4.02539e-104					136.391	2.17876e-62					103.806	1.21016e-138					108.536	4.42948e-212					131.437	2.6741e-72
110.782	4.59121e-111					115.494	1.05206e-103					136.477	4.14508e-62					103.893	7.6343e-138					108.67	1.18431e-210					131.586	9.97843e-72
110.87	1.95535e-110					115.56	2.74022e-103					136.562	7.86397e-62					103.981	4.77129e-137					108.803	3.10341e-209					131.736	3.68644e-71
110.959	8.26802e-110					115.627	7.11297e-103					136.648	1.48778e-61					104.068	2.95436e-136					108.936	7.9712e-208					131.885	1.34845e-70
111.047	3.47113e-109					115.693	1.84009e-102					136.733	2.80691e-61					104.156	1.81245e-135					109.07	2.00711e-206					132.034	4.88399e-70
111.135	1.44692e-108					115.759	4.74413e-102					136.818	5.28099e-61					104.244	1.1017e-134					109.203	4.95487e-205					132.183	1.75165e-69
111.223	5.98873e-108					115.825	1.219e-101					136.904	9.90836e-61					104.331	6.63547e-134					109.336	1.19938e-203					132.332	6.22128e-69
111.312	2.46124e-107					115.891	3.12169e-101					136.989	1.85393e-60					104.419	3.9601e-133					109.47	2.84704e-202					132.481	2.18824e-68
111.4	1.00442e-106					115.957	7.96737e-101					137.075	3.45932e-60					104.507	2.34199e-132					109.603	6.6282e-201					132.63	7.62284e-68
111.488	4.07034e-106					116.023	2.02668e-100					137.16	6.43727e-60					104.594	1.37254e-131					109.737	1.51359e-199					132.779	2.63009e-67
111.576	1.63799e-105					116.089	5.13811e-100					137.246	1.19461e-59					104.682	7.97151e-131					109.87	3.39066e-198					132.928	8.98836e-67
111.665	6.54592e-105					116.155	1.2983e-99					137.331	2.21092e-59					104.769	4.58829e-130					110.003	7.45194e-197					133.077	3.04277e-66
111.753	2.59788e-104					116.221	3.26966e-99					137.417	4.08076e-59					104.857	2.6174e-129					110.137	1.60699e-195					133.226	1.02038e-65
111.841	1.02393e-103					116.287	8.20715e-99					137.502	7.51167e-59					104.945	1.47985e-128					110.27	3.40066e-194					133.376	3.38984e-65
111.93	4.00807e-103					116.353	2.05327e-98					137.588	1.37899e-58					105.032	8.29287e-128					110.403	7.06265e-193					133.525	1.1157e-64
112.018	1.55821e-102					116.419	5.12001e-98					137.673	2.52478e-58					105.12	4.6063e-127					110.537	1.4397e-191					133.674	3.63821e-64
112.106	6.01665e-102					116.485	1.27253e-97					137.759	4.61022e-58					105.208	2.53614e-126					110.67	2.88089e-190					133.823	1.1755e-63
112.194	2.30745e-101					116.551	3.15242e-97					137.844	8.39579e-58					105.295	1.38416e-125					110.804	5.65948e-189					133.972	3.7634e-63
112.283	8.78965e-101					116.617	7.78396e-97					137.93	1.52492e-57					105.383	7.48868e-125					110.937	1.09161e-187					134.121	1.19393e-62
112.371	3.3257e-100					116.683	1.91577e-96					138.015	2.76238e-57					105.471	4.01649e-124					111.07	2.0675e-186					134.27	3.75352e-62
112.459	1.24991e-99					116.749	4.69976e-96					138.101	4.99081e-57					105.558	2.13563e-123					111.204	3.84555e-185					134.419	1.16947e-61
112.547	4.6663e-99					116.816	1.14922e-95					138.186	8.99323e-57					105.646	1.1258e-122					111.337	7.02507e-184					134.568	3.61115e-61
112.636	1.73051e-98					116.882	2.80108e-95					138.271	1.61629e-56					105.733	5.88387e-122					111.47	1.26057e-182					134.717	1.10518e-60
112.724	6.37518e-98					116.948	6.80536e-95					138.357	2.89727e-56					105.821	3.04895e-121					111.604	2.22204e-181					134.866	3.35256e-60
112.812	2.33315e-97					117.014	1.6481e-94					138.442	5.17995e-56					105.909	1.56653e-120					111.737	3.84813e-180					135.015	1.00808e-59
112.9	8.48271e-97					117.08	3.97854e-94					138.528	9.23704e-56					105.996	7.98076e-120					111.871	6.54798e-179					135.165	3.00475e-59
112.989	3.06394e-96					117.146	9.57369e-94					138.613	1.64291e-55					106.084	4.03163e-119					112.004	1.09488e-177					135.314	8.87854e-59
113.077	1.09949e-95					117.212	2.29642e-93					138.699	2.91458e-55					106.172	2.01959e-118					112.137	1.79917e-176					135.463	2.60085e-58
113.165	3.9199e-95					117.278	5.49094e-93					138.784	5.15724e-55					106.259	1.00325e-117					112.271	2.9058e-175					135.612	7.55353e-58
113.254	1.38851e-94					117.344	1.30878e-92					138.87	9.10218e-55					106.347	4.9423e-117					112.404	4.6131e-174					135.761	2.17504e-57
113.342	4.88673e-94					117.41	3.10968e-92					138.955	1.60237e-54					106.435	2.41459e-116					112.538	7.19938e-173					135.91	6.20997e-57
113.43	1.70883e-93					117.476	7.36545e-92					139.041	2.81366e-54					106.522	1.16994e-115					112.671	1.10463e-171					136.059	1.75807e-56
113.518	5.93742e-93					117.542	1.73908e-91					139.126	4.92807e-54					106.61	5.62219e-115					112.804	1.66647e-170					136.208	4.93547e-56
113.607	2.04988e-92					117.608	4.09337e-91					139.212	8.60957e-54					106.697	2.67969e-114					112.938	2.47218e-169					136.357	1.374e-55
113.695	7.03238e-92					117.674	9.60478e-91					139.297	1.50034e-53					106.785	1.26682e-113					113.071	3.60668e-168					136.506	3.79344e-55
113.783	2.39733e-91					117.74	2.24669e-90					139.383	2.60798e-53					106.873	5.94035e-113					113.204	5.17512e-167					136.655	1.03869e-54
113.871	8.12117e-91					117.806	5.23904e-90					139.468	4.52197e-53					106.96	2.76306e-112					113.338	7.304e-166					136.804	2.82078e-54
113.96	2.7339e-90					117.872	1.21791e-89					139.554	7.82106e-53					107.048	1.27486e-111					113.471	1.01407e-164					136.954	7.59798e-54
114.048	9.14605e-90					117.938	2.82255e-89					139.639	1.34934e-52					107.136	5.83508e-111					113.605	1.38511e-163					137.103	2.03e-53
114.136	3.04074e-89					118.004	6.52125e-89					139.725	2.32218e-52					107.223	2.64944e-110					113.738	1.86145e-162					137.252	5.37999e-53
114.224	1.00469e-88					118.071	1.50206e-88					139.81	3.98653e-52					107.311	1.19344e-109					113.871	2.46154e-161					137.401	1.41441e-52
114.313	3.29916e-88					118.137	3.4492e-88					139.895	6.82686e-52					107.399	5.33336e-109					114.005	3.20325e-160					137.55	3.68889e-52
114.401	1.07672e-87					118.203	7.89629e-88					139.981	1.16621e-51					107.486	2.36466e-108					114.138	4.10245e-159					137.699	9.54475e-52
114.489	3.49251e-87					118.269	1.80222e-87					140.066	1.98732e-51					107.574	1.0402e-107					114.271	5.17136e-158					137.848	2.45019e-51
114.578	1.12596e-86					118.335	4.10086e-87					140.152	3.37829e-51					107.661	4.54005e-107					114.405	6.41672e-157					137.997	6.24052e-51
114.666	3.60802e-86					118.401	9.30313e-87					140.237	5.72883e-51					107.749	1.96614e-106					114.538	7.83804e-156					138.146	1.57706e-50
114.754	1.14917e-85					118.467	2.10414e-86					140.323	9.69124e-51					107.837	8.44876e-106					114.672	9.426e-155					138.295	3.95457e-50
114.842	3.63813e-85					118.533	4.74474e-86					140.408	1.63546e-50					107.924	3.60254e-105					114.805	1.11612e-153					138.444	9.83996e-50
114.931	1.14489e-84					118.599	1.06672e-85					140.494	2.75329e-50					108.012	1.52432e-104					114.938	1.30135e-152					138.594	2.42968e-49
115.019	3.58136e-84					118.665	2.39105e-85					140.579	4.62399e-50					108.1	6.40041e-104					115.072	1.49423e-151					138.743	5.95371e-49
115.107	1.11364e-83					118.731	5.34359e-85					140.665	7.74711e-50					108.187	2.66698e-103					115.205	1.68974e-150					138.892	1.44786e-48
115.195	3.4424e-83					118.797	1.19065e-84					140.75	1.29486e-49					108.275	1.10287e-102					115.338	1.88207e-149					139.041	3.49447e-48
115.284	1.05782e-82					118.863	2.64516e-84					140.836	2.15909e-49					108.362	4.5262e-102					115.472	2.06491e-148					139.19	8.37093e-48
115.372	3.23146e-82					118.929	5.85914e-84					140.921	3.59158e-49					108.45	1.84359e-101					115.605	2.23181e-147					139.339	1.99031e-47
115.46	9.81386e-82					118.995	1.294e-83					141.007	5.96035e-49					108.538	7.45294e-101					115.739	2.3765e-146					139.488	4.69723e-47
115.548	2.96307e-81					119.061	2.84945e-83					141.092	9.86804e-49					108.625	2.99046e-100					115.872	2.49333e-145					139.637	1.10041e-46
115.637	8.89434e-81					119.127	6.25625e-83					141.178	1.62992e-48					108.713	1.19099e-99					116.005	2.57763e-144					139.786	2.55902e-46
115.725	2.65441e-80					119.193	1.36961e-82					141.263	2.68587e-48					108.801	4.70817e-99					116.139	2.62601e-143					139.935	5.90776e-46
115.813	7.87611e-80					119.26	2.98962e-82					141.348	4.41555e-48					108.888	1.84749e-98					116.272	2.63657e-142					140.084	1.35399e-45
115.902	2.32357e-79					119.326	6.50686e-82					141.434	7.24222e-48					108.976	7.19638e-98					116.405	2.60909e-141					140.233	3.08086e-45
115.99	6.81572e-79					119.392	1.41211e-81					141.519	1.18508e-47					109.064	2.78264e-97					116.539	2.54495e-140					140.383	6.95997e-45
116.078	1.98787e-78					119.458	3.05571e-81					141.605	1.93472e-47					109.151	1.06814e-96					116.672	2.44707e-139					140.532	1.56113e-44
116.166	5.76491e-78					119.524	6.5933e-81					141.69	3.15126e-47					109.239	4.07039e-96					116.806	2.31965e-138					140.681	3.47687e-44
116.255	1.6624e-77					119.59	1.41855e-80					141.776	5.12095e-47					109.326	1.53991e-95					116.939	2.16793e-137					140.83	7.68897e-44
116.343	4.76684e-77					119.656	3.0433e-80					141.861	8.30269e-47					109.414	5.78391e-95					117.072	1.99777e-136					140.979	1.68849e-43
116.431	1.3592e-76					119.722	6.51033e-80					141.947	1.34305e-46					109.502	2.15688e-94					117.206	1.81536e-135					141.128	3.68208e-43
116.519	3.85392e-76					119.788	1.38875e-79					142.032	2.16758e-46					109.589	7.98581e-94					117.339	1.62677e-134					141.277	7.97392e-43
116.608	1.08668e-75					119.854	2.954e-79					142.118	3.49036e-46					109.677	2.93573e-93					117.472	1.43771e-133					141.426	1.71494e-42
116.696	3.04709e-75					119.92	6.26566e-79					142.203	5.60765e-46					109.765	1.07159e-92					117.606	1.25323e-132					141.575	3.66307e-42
116.784	8.49702e-75					119.986	1.32525e-78					142.289	8.98895e-46					109.852	3.88392e-92					117.739	1.07756e-131					141.724	7.77094e-42
116.872	2.35642e-74					120.052	2.79514e-78					142.374	1.43767e-45					109.94	1.39782e-91					117.873	9.13973e-131					141.873	1.63739e-41
116.961	6.49913e-74					120.118	5.87881e-78					142.46	2.29421e-45					110.028	4.9956e-91					118.006	7.64786e-130					142.023	3.42686e-41
117.049	1.78271e-73					120.184	1.23299e-77					142.545	3.65287e-45					110.115	1.77292e-90					118.139	6.31384e-129					142.172	7.12399e-41
117.137	4.86342e-73					120.25	2.57879e-77					142.631	5.80318e-45					110.203	6.2484e-90					118.273	5.14313e-128					142.321	1.47112e-40
117.226	1.31961e-72					120.316	5.37851e-77					142.716	9.1988e-45					110.29	2.18695e-89					118.406	4.13403e-127					142.47	3.01779e-40
117.314	3.56122e-72					120.382	1.11867e-76					142.802	1.4549e-44					110.378	7.60174e-89					118.54	3.27918e-126					142.619	6.14979e-40
117.402	9.55906e-72					120.448	2.32028e-76					142.887	2.29602e-44					110.466	2.62423e-88					118.673	2.56704e-125					142.768	1.24503e-39
117.49	2.55212e-71					120.515	4.79931e-76					142.972	3.61542e-44					110.553	8.9974e-88					118.806	1.98339e-124					142.917	2.50414e-39
117.579	6.77744e-71					120.581	9.89966e-76					143.058	5.68054e-44					110.641	3.06388e-87					118.94	1.5126e-123					143.066	5.00401e-39
117.667	1.79027e-70					120.647	2.03643e-75					143.143	8.9057e-44					110.729	1.03628e-86					119.073	1.1387e-122					143.215	9.93507e-39
117.755	4.70403e-70					120.713	4.17762e-75					143.229	1.39315e-43					110.816	3.48135e-86					119.206	8.4625e-122					143.364	1.9599e-38
117.843	1.22949e-69					120.779	8.54678e-75					143.314	2.17462e-43					110.904	1.1617e-85					119.34	6.20899e-121					143.513	3.84168e-38
117.932	3.19667e-69					120.845	1.74379e-74					143.4	3.38708e-43					110.992	3.85056e-85					119.473	4.49787e-120					143.662	7.48254e-38
118.02	8.26786e-69					120.911	3.54817e-74					143.485	5.26415e-43					111.079	1.26781e-84					119.607	3.21727e-119					143.812	1.44821e-37
118.108	2.12726e-68					120.977	7.20012e-74					143.571	8.16385e-43					111.167	4.14664e-84					119.74	2.27244e-118					143.961	2.78539e-37
118.196	5.4449e-68					121.043	1.45714e-73					143.656	1.26336e-42					111.254	1.34729e-83					119.873	1.58509e-117					144.11	5.32386e-37
118.285	1.38647e-67					121.109	2.941e-73					143.742	1.95088e-42					111.342	4.3487e-83					120.007	1.09194e-116					144.259	1.01127e-36
118.373	3.51227e-67					121.175	5.91999e-73					143.827	3.0061e-42					111.43	1.39445e-82					120.14	7.42948e-116					144.408	1.90908e-36
118.461	8.85185e-67					121.241	1.18846e-72					143.913	4.62225e-42					111.517	4.44227e-82					120.273	4.99302e-115					144.557	3.58189e-36
118.55	2.2195e-66					121.307	2.37951e-72					143.998	7.0922e-42					111.605	1.40597e-81					120.407	3.31468e-114					144.706	6.67952e-36
118.638	5.53685e-66					121.373	4.75154e-72					144.084	1.0859e-41					111.693	4.42105e-81					120.54	2.17382e-113					144.855	1.23805e-35
118.726	1.37424e-65					121.439	9.46299e-72					144.169	1.65914e-41					111.78	1.38124e-80					120.674	1.40844e-112					145.004	2.2809e-35
118.814	3.39363e-65					121.505	1.87963e-71					144.255	2.52965e-41					111.868	4.28759e-80					120.807	9.01599e-112					145.153	4.17697e-35
118.903	8.33829e-65					121.571	3.72365e-71					144.34	3.84884e-41					111.955	1.32243e-79					120.94	5.70267e-111					145.302	7.60364e-35
118.991	2.03849e-64					121.637	7.35736e-71					144.425	5.84374e-41					112.043	4.05283e-79					121.074	3.5642e-110					145.452	1.37594e-34
119.079	4.95868e-64					121.704	1.44989e-70					144.511	8.85415e-41					112.131	1.23419e-78					121.207	2.20137e-109					145.601	2.47519e-34
119.167	1.20022e-63					121.77	2.84977e-70					144.596	1.33875e-40					112.218	3.73466e-78					121.34	1.34369e-108					145.75	4.42654e-34
119.256	2.89066e-63					121.836	5.58665e-70					144.682	2.02002e-40					112.306	1.123e-77					121.474	8.106e-108					145.899	7.87011e-34
119.344	6.92766e-63					121.902	1.09235e-69					144.767	3.04169e-40					112.394	3.35568e-77					121.607	4.83333e-107					146.048	1.39114e-33
119.432	1.6521e-62					121.968	2.13032e-69					144.853	4.57067e-40					112.481	9.96464e-77					121.741	2.84868e-106					146.197	2.44483e-33
119.52	3.92063e-62					122.034	4.14384e-69					144.938	6.85416e-40					112.569	2.94059e-76					121.874	1.6597e-105					146.346	4.27197e-33
119.609	9.25874e-62					122.1	8.03971e-69					145.024	1.02575e-39					112.657	8.62404e-76					122.007	9.5593e-105					146.495	7.42205e-33
119.697	2.17587e-61					122.166	1.55582e-68					145.109	1.53194e-39					112.744	2.51363e-75					122.141	5.44333e-104					146.644	1.28218e-32
119.785	5.0887e-61					122.232	3.00305e-68					145.195	2.28329e-39					112.832	7.28142e-75					122.274	3.06458e-103					146.793	2.2025e-32
119.874	1.18436e-60					122.298	5.78167e-68					145.28	3.39626e-39					112.919	2.09636e-74					122.407	1.70597e-102					146.942	3.76218e-32
119.962	2.74326e-60					122.364	1.11029e-67					145.366	5.04153e-39					113.007	5.99879e-74					122.541	9.39057e-102					147.091	6.39046e-32
120.05	6.32366e-60					122.43	2.12673e-67					145.451	7.4688e-39					113.095	1.70615e-73					122.674	5.11165e-101					147.241	1.07946e-31
120.138	1.45076e-59					122.496	4.06336e-67					145.537	1.10425e-38					113.182	4.82324e-73					122.808	2.75172e-100					147.39	1.81335e-31
120.227	3.31251e-59					122.562	7.74389e-67					145.622	1.62935e-38					113.27	1.35531e-72					122.941	1.46504e-99					147.539	3.02944e-31
120.315	7.52765e-59					122.628	1.4721e-66					145.708	2.39937e-38					113.358	3.78553e-72					123.074	7.71468e-99					147.688	5.03346e-31
120.403	1.70259e-58					122.694	2.79139e-66					145.793	3.52627e-38					113.445	1.05103e-71					123.208	4.01828e-98					147.837	8.31776e-31
120.491	3.83283e-58					122.76	5.27974e-66					145.878	5.17218e-38					113.533	2.90076e-71					123.341	2.07033e-97					147.986	1.36708e-30
120.58	8.58801e-58					122.826	9.96135e-66					145.964	7.57135e-38					113.621	7.95846e-71					123.474	1.05522e-96					148.135	2.23483e-30
120.668	1.91531e-57					122.893	1.87473e-65					146.049	1.10616e-37					113.708	2.17059e-70					123.608	5.32078e-96					148.284	3.63385e-30
120.756	4.25173e-57					122.959	3.51948e-65					146.135	1.61291e-37					113.796	5.88526e-70					123.741	2.65437e-95					148.433	5.8773e-30
120.845	9.39464e-57					123.025	6.59082e-65					146.22	2.34721e-37					113.883	1.58637e-69					123.875	1.31017e-94					148.582	9.45556e-30
120.933	2.06629e-56					123.091	1.23119e-64					146.306	3.40915e-37					113.971	4.25114e-69					124.008	6.39878e-94					148.731	1.51324e-29
121.021	4.52382e-56					123.157	2.29423e-64					146.391	4.94192e-37					114.059	1.1326e-68					124.141	3.0924e-93					148.88	2.4091e-29
121.109	9.85895e-56					123.223	4.26463e-64					146.477	7.14995e-37					114.146	3.00007e-68					124.275	1.47893e-92					149.03	3.81539e-29
121.198	2.13882e-55					123.289	7.90785e-64					146.562	1.03246e-36					114.234	7.9009e-68					124.408	6.9997e-92					149.179	6.01134e-29
121.286	4.61898e-55					123.355	1.46275e-63					146.648	1.488e-36					114.322	2.06882e-67					124.542	3.27878e-91					149.328	9.42249e-29
121.374	9.93002e-55					123.421	2.69913e-63					146.733	2.14042e-36					114.409	5.38619e-67					124.675	1.5201e-90					149.477	1.46938e-28
121.462	2.12518e-54					123.487	4.96843e-63					146.819	3.07302e-36					114.497	1.39432e-66					124.808	6.97564e-90					149.626	2.27975e-28
121.551	4.52785e-54					123.553	9.12346e-63					146.904	4.40353e-36					114.584	3.589e-66					124.942	3.16862e-89					149.775	3.51916e-28
121.639	9.6038e-54					123.619	1.67128e-62					146.99	6.29812e-36					114.672	9.186e-66					125.075	1.4248e-88					149.924	5.40507e-28
121.727	2.02796e-53					123.685	3.05413e-62					147.075	8.99076e-36					114.76	2.33793e-65					125.208	6.3425e-88					150.073	8.2601e-28
121.815	4.26329e-53					123.751	5.56777e-62					147.161	1.28103e-35					114.847	5.91692e-65					125.342	2.7952e-87					150.222	1.25604e-27
121.904	8.92299e-53					123.817	1.01259e-61					147.246	1.82182e-35					114.935	1.48913e-64					125.475	1.21965e-86					150.371	1.90049e-27
121.992	1.85935e-52					123.883	1.83714e-61					147.332	2.58604e-35					115.023	3.7269e-64					125.609	5.26923e-86					150.52	2.86146e-27
122.08	3.8575e-52					123.949	3.32518e-61					147.417	3.66396e-35					115.11	9.27586e-64					125.742	2.25412e-85					150.67	4.28723e-27
122.169	7.96803e-52					124.015	6.00417e-61					147.502	5.18149e-35					115.198	2.29594e-63					125.875	9.54868e-85					150.819	6.39215e-27
122.257	1.63872e-51					124.082	1.08158e-60					147.588	7.31392e-35					115.286	5.65165e-63					126.009	4.00564e-84					150.968	9.48438e-27
122.345	3.35561e-51					124.148	1.94374e-60					147.673	1.03048e-34					115.373	1.3836e-62					126.142	1.66412e-83					151.117	1.40047e-26
122.433	6.84165e-51					124.214	3.4849e-60					147.759	1.44919e-34					115.461	3.36877e-62					126.275	6.84704e-83					151.266	2.05805e-26
122.522	1.38893e-50					124.28	6.23333e-60					147.844	2.03427e-34					115.548	8.15777e-62					126.409	2.79029e-82					151.415	3.00997e-26
122.61	2.8076e-50					124.346	1.11232e-59					147.93	2.85032e-34					115.636	1.9648e-61					126.542	1.12628e-81					151.564	4.38134e-26
122.698	5.65111e-50					124.412	1.98025e-59					148.015	3.98642e-34					115.724	4.70676e-61					126.676	4.50318e-81					151.713	6.34746e-26
122.786	1.13262e-49					124.478	3.51721e-59					148.101	5.56516e-34					115.811	1.12148e-60					126.809	1.78355e-80					151.862	9.15279e-26
122.875	2.26043e-49					124.544	6.23252e-59					148.186	7.75499e-34					115.899	2.65788e-60					126.942	6.99793e-80					152.011	1.31364e-25
122.963	4.49223e-49					124.61	1.10184e-58					148.272	1.07869e-33					115.987	6.26563e-60					127.076	2.72015e-79					152.16	1.87665e-25
123.051	8.89008e-49					124.676	1.94344e-58					148.357	1.4977e-33					116.074	1.46922e-59					127.209	1.04755e-78					152.309	2.66859e-25
123.139	1.75197e-48					124.742	3.41993e-58					148.443	2.07572e-33					116.162	3.42698e-59					127.342	3.99705e-78					152.459	3.77733e-25
123.228	3.43823e-48					124.808	6.00431e-58					148.528	2.87165e-33					116.25	7.95149e-59					127.476	1.51115e-77					152.608	5.32234e-25
123.316	6.71946e-48					124.874	1.05175e-57					148.614	3.96565e-33					116.337	1.8353e-58					127.609	5.66109e-77					152.757	7.46526e-25
123.404	1.30778e-47					124.94	1.83808e-57					148.699	5.46664e-33					116.425	4.214e-58					127.743	2.10154e-76					152.906	1.04237e-24
123.493	2.53477e-47					125.006	3.20498e-57					148.785	7.52233e-33					116.512	9.62544e-58					127.876	7.73113e-76					153.055	1.44893e-24
123.581	4.89278e-47					125.072	5.57567e-57					148.87	1.03327e-32					116.6	2.18723e-57					128.009	2.81861e-75					153.204	2.00508e-24
123.669	9.40575e-47					125.138	9.6779e-57					148.955	1.41678e-32					116.688	4.94455e-57					128.143	1.01844e-74					153.353	2.76237e-24
123.757	1.80077e-46					125.204	1.67603e-56					149.041	1.93921e-32					116.775	1.11205e-56					128.276	3.64725e-74					153.502	3.78887e-24
123.846	3.43363e-46					125.27	2.89601e-56					149.126	2.64962e-32					116.863	2.48826e-56					128.409	1.29462e-73					153.651	5.17401e-24
123.934	6.52065e-46					125.337	4.99275e-56					149.212	3.61393e-32					116.951	5.53925e-56					128.543	4.55504e-73					153.8	7.03467e-24
124.022	1.23332e-45					125.403	8.58823e-56					149.297	4.92056e-32					117.038	1.22687e-55					128.676	1.58866e-72					153.949	9.5229e-24
124.11	2.32333e-45					125.469	1.47399e-55					149.383	6.68794e-32					117.126	2.70363e-55					128.81	5.49261e-72					154.099	1.28355e-23
124.199	4.3592e-45					125.535	2.52414e-55					149.468	9.07432e-32					117.213	5.92796e-55					128.943	1.8826e-71					154.248	1.72262e-23
124.287	8.14648e-45					125.601	4.31286e-55					149.554	1.22909e-31					117.301	1.29325e-54					129.076	6.39715e-71					154.397	2.30199e-23
124.375	1.51637e-44					125.667	7.35279e-55					149.639	1.66188e-31					117.389	2.80727e-54					129.21	2.15519e-70					154.546	3.06314e-23
124.463	2.81139e-44					125.733	1.25077e-54					149.725	2.24321e-31					117.476	6.0635e-54					129.343	7.19902e-70					154.695	4.05873e-23
124.552	5.19185e-44					125.799	2.12295e-54					149.81	3.02269e-31					117.564	1.30319e-53					129.476	2.38435e-69					154.844	5.3553e-23
124.64	9.55027e-44					125.865	3.59539e-54					149.896	4.06605e-31					117.652	2.78703e-53					129.61	7.83063e-69					154.993	7.03651e-23
124.728	1.74988e-43					125.931	6.07572e-54					149.981	5.46021e-31					117.739	5.93114e-53					129.743	2.55018e-68					155.142	9.20703e-23
124.817	3.19379e-43					125.997	1.02446e-53					150.067	7.31994e-31					117.827	1.25604e-52					129.877	8.23592e-68					155.291	1.19972e-22
124.905	5.80652e-43					126.063	1.72364e-53					150.152	9.79645e-31					117.915	2.64697e-52					130.01	2.63778e-67					155.44	1.55687e-22
124.993	1.05158e-42					126.129	2.89367e-53					150.238	1.30886e-30					118.002	5.5511e-52					130.143	8.37861e-67					155.589	2.01206e-22
125.081	1.89713e-42					126.195	4.84739e-53					150.323	1.74578e-30					118.09	1.15852e-51					130.277	2.63954e-66					155.738	2.58975e-22
125.17	3.40942e-42					126.261	8.10261e-53					150.409	2.32462e-30					118.177	2.4062e-51					130.41	8.24761e-66					155.888	3.31981e-22
125.258	6.10381e-42					126.327	1.35146e-52					150.494	3.0902e-30					118.265	4.9736e-51					130.544	2.55617e-65					156.037	4.23854e-22
125.346	1.08859e-41					126.393	2.24928e-52					150.579	4.10106e-30					118.353	1.02313e-50					130.677	7.85834e-65					156.186	5.38983e-22
125.434	1.9341e-41					126.459	3.73552e-52					150.665	5.43353e-30					118.44	2.09467e-50					130.81	2.39647e-64					156.335	6.82653e-22
125.523	3.42333e-41					126.526	6.19052e-52					150.75	7.18698e-30					118.528	4.26814e-50					130.944	7.24984e-64					156.484	8.61193e-22
125.611	6.03645e-41					126.592	1.0237e-51					150.836	9.49055e-30					118.616	8.65575e-50					131.077	2.17581e-63					156.633	1.08215e-21
125.699	1.06043e-40					126.658	1.68925e-51					150.921	1.25118e-29					118.703	1.74712e-49					131.21	6.47838e-63					156.782	1.35446e-21
125.787	1.85591e-40					126.724	2.78158e-51					151.007	1.64677e-29					118.791	3.50995e-49					131.344	1.91374e-62					156.931	1.68868e-21
125.876	3.23603e-40					126.79	4.57053e-51					151.092	2.16388e-29					118.879	7.01855e-49					131.477	5.60907e-62					157.08	2.09721e-21
125.964	5.62154e-40					126.856	7.49417e-51					151.178	2.83873e-29					118.966	1.39691e-48					131.611	1.63119e-61					157.229	2.59452e-21
126.052	9.7295e-40					126.922	1.22621e-50					151.263	3.71798e-29					119.054	2.76743e-48					131.744	4.70699e-61					157.378	3.19745e-21
126.141	1.67774e-39					126.988	2.00212e-50					151.349	4.86164e-29					119.141	5.45726e-48					131.877	1.3478e-60					157.527	3.92545e-21
126.229	2.88247e-39					127.054	3.26217e-50					151.434	6.34681e-29					119.229	1.07121e-47					132.011	3.82971e-60					157.677	4.80092e-21
126.317	4.93418e-39					127.12	5.30413e-50					151.52	8.2723e-29					119.317	2.09305e-47					132.144	1.0799e-59					157.826	5.84946e-21
126.405	8.41555e-39					127.186	8.60626e-50					151.605	1.07646e-28					119.404	4.071e-47					132.277	3.02203e-59					157.975	7.10024e-21
126.494	1.43012e-38					127.252	1.39352e-49					151.691	1.39853e-28					119.492	7.88217e-47					132.411	8.39315e-59					158.124	8.58629e-21
126.582	2.42154e-38					127.318	2.25168e-49					151.776	1.81405e-28					119.58	1.51922e-46					132.544	2.31356e-58					158.273	1.03448e-20
126.67	4.08551e-38					127.384	3.63082e-49					151.862	2.34928e-28					119.667	2.91499e-46					132.678	6.32968e-58					158.422	1.24174e-20
126.758	6.86817e-38					127.45	5.84259e-49					151.947	3.03759e-28					119.755	5.56799e-46					132.811	1.71888e-57					158.571	1.48504e-20
126.847	1.15049e-37					127.516	9.38236e-49					152.032	3.92135e-28					119.843	1.0588e-45					132.944	4.63331e-57					158.72	1.76953e-20
126.935	1.92033e-37					127.582	1.50358e-48					152.118	5.05422e-28					119.93	2.00443e-45					133.078	1.23975e-56					158.869	2.10086e-20
127.023	3.19396e-37					127.648	2.40466e-48					152.203	6.50411e-28					120.018	3.77779e-45					133.211	3.29297e-56					159.018	2.48519e-20
127.112	5.29354e-37					127.715	3.8379e-48					152.289	8.35679e-28					120.105	7.08863e-45					133.344	8.68305e-56					159.167	2.92927e-20
127.2	8.74243e-37					127.781	6.11292e-48					152.374	1.07204e-27					120.193	1.32425e-44					133.478	2.27302e-55					159.317	3.44036e-20
127.288	1.43878e-36					127.847	9.71679e-48					152.46	1.3731e-27					120.281	2.46304e-44					133.611	5.90742e-55					159.466	4.02623e-20
127.376	2.3596e-36					127.913	1.54141e-47					152.545	1.75598e-27					120.368	4.56111e-44					133.745	1.5243e-54					159.615	4.69521e-20
127.465	3.85628e-36					127.979	2.44025e-47					152.631	2.24213e-27					120.456	8.40964e-44					133.878	3.90517e-54					159.764	5.45607e-20
127.553	6.28048e-36					128.045	3.85548e-47					152.716	2.85846e-27					120.544	1.54383e-43					134.011	9.9339e-54					159.913	6.31804e-20
127.641	1.01933e-35					128.111	6.07924e-47					152.802	3.63857e-27					120.631	2.8219e-43					134.145	2.50915e-53					160.062	7.29071e-20
127.729	1.6487e-35					128.177	9.56644e-47					152.887	4.62448e-27					120.719	5.13585e-43					134.278	6.29329e-53					160.211	8.38401e-20
127.818	2.65753e-35					128.243	1.50239e-46					152.973	5.86852e-27					120.806	9.30724e-43					134.411	1.56743e-52					160.36	9.60805e-20
127.906	4.26903e-35					128.309	2.35479e-46					153.058	7.43584e-27					120.894	1.67947e-42					134.545	3.87679e-52					160.509	1.09731e-19
127.994	6.83443e-35					128.375	3.68348e-46					153.144	9.4074e-27					120.982	3.01769e-42					134.678	9.52242e-52					160.658	1.24894e-19
128.082	1.09044e-34					128.441	5.75049e-46					153.229	1.18836e-26					121.069	5.39928e-42					134.812	2.32289e-51					160.807	1.41671e-19
128.171	1.73394e-34					128.507	8.95968e-46					153.315	1.49889e-26					121.157	9.6197e-42					134.945	5.6277e-51					160.956	1.6016e-19
128.259	2.74791e-34					128.573	1.39324e-45					153.4	1.88772e-26					121.245	1.70671e-41					135.078	1.35416e-50					161.106	1.80456e-19
128.347	4.34025e-34					128.639	2.16224e-45					153.485	2.37383e-26					121.332	3.01535e-41					135.212	3.2364e-50					161.255	2.02646e-19
128.436	6.83244e-34					128.705	3.34912e-45					153.571	2.98063e-26					121.42	5.30521e-41					135.345	7.68284e-50					161.404	2.26812e-19
128.524	1.07199e-33					128.771	5.17738e-45					153.656	3.73696e-26					121.508	9.29526e-41					135.478	1.81161e-49					161.553	2.53023e-19
128.612	1.67636e-33					128.837	7.98809e-45					153.742	4.67822e-26					121.595	1.62189e-40					135.612	4.24329e-49					161.702	2.81339e-19
128.7	2.6128e-33					128.903	1.23008e-44					153.827	5.84786e-26					121.683	2.8183e-40					135.745	9.87313e-49					161.851	3.11805e-19
128.789	4.05898e-33					128.97	1.89051e-44					153.913	7.29909e-26					121.77	4.87719e-40					135.879	2.2821e-48					162	3.44452e-19
128.877	6.28497e-33					129.036	2.89992e-44					153.998	9.09701e-26					121.858	8.40569e-40					136.012	5.2403e-48					162.149	3.79292e-19
128.965	9.69999e-33					129.102	4.43973e-44					154.084	1.13211e-25					121.946	1.4428e-39					136.145	1.19546e-47					162.298	4.1632e-19
129.053	1.49219e-32					129.168	6.7841e-44					154.169	1.40683e-25					122.033	2.46646e-39					136.279	2.70947e-47					162.447	4.55511e-19
129.142	2.28808e-32					129.234	1.03465e-43					154.255	1.74565e-25					122.121	4.19937e-39					136.412	6.10128e-47					162.596	4.96815e-19
129.23	3.49715e-32					129.3	1.57495e-43					154.34	2.16291e-25					122.209	7.12104e-39					136.546	1.36508e-46					162.745	5.40162e-19
129.318	5.32796e-32					129.366	2.39283e-43					154.426	2.676e-25					122.296	1.20271e-38					136.679	3.03466e-46					162.895	5.85459e-19
129.406	8.09123e-32					129.432	3.62853e-43					154.511	3.30602e-25					122.384	2.0232e-38					136.812	6.70333e-46					163.044	6.32586e-19
129.495	1.22484e-31					129.498	5.49193e-43					154.597	4.07845e-25					122.472	3.3899e-38					136.946	1.47135e-45					163.193	6.81401e-19
129.583	1.84827e-31					129.564	8.29657e-43					154.682	5.02411e-25					122.559	5.65732e-38					137.079	3.2092e-45					163.342	7.31738e-19
129.671	2.78019e-31					129.63	1.25099e-42					154.768	6.18014e-25					122.647	9.40414e-38					137.212	6.95587e-45					163.491	7.83405e-19
129.76	4.1688e-31					129.696	1.88274e-42					154.853	7.59127e-25					122.734	1.5571e-37					137.346	1.49827e-44					163.64	8.3619e-19
129.848	6.23135e-31					129.762	2.82822e-42					154.939	9.31129e-25					122.822	2.56809e-37					137.479	3.20723e-44					163.789	8.89859e-19
129.936	9.28522e-31					129.828	4.24056e-42					155.024	1.14048e-24					122.91	4.21898e-37					137.613	6.82313e-44					163.938	9.44158e-19
130.024	1.37926e-30					129.894	6.34633e-42					155.109	1.39491e-24					122.997	6.90421e-37					137.746	1.44266e-43					164.087	9.98818e-19
130.113	2.04244e-30					129.96	9.48013e-42					155.195	1.70369e-24					123.085	1.12548e-36					137.879	3.03169e-43					164.236	1.05355e-18
130.201	3.01514e-30					130.026	1.41351e-41					155.28	2.07788e-24					123.173	1.8276e-36					138.013	6.33228e-43					164.385	1.10807e-18
130.289	4.43736e-30					130.092	2.10369e-41					155.366	2.5307e-24					123.26	2.95635e-36					138.146	1.31463e-42					164.535	1.16206e-18
130.377	6.51038e-30					130.159	3.12509e-41					155.451	3.07787e-24					123.348	4.76394e-36					138.279	2.71287e-42					164.684	1.21522e-18
130.466	9.52265e-30					130.225	4.63387e-41					155.537	3.73811e-24					123.436	7.64749e-36					138.413	5.5648e-42					164.833	1.26723e-18
130.554	1.38862e-29					130.291	6.85848e-41					155.622	4.53366e-24					123.523	1.22298e-35					138.546	1.13469e-41					164.982	1.3178e-18
130.642	2.01878e-29					130.357	1.01325e-40					155.708	5.49087e-24					123.611	1.94839e-35					138.68	2.30001e-41					165.131	1.36661e-18
130.73	2.92604e-29					130.423	1.49421e-40					155.793	6.64096e-24					123.698	3.09238e-35					138.813	4.63462e-41					165.28	1.41339e-18
130.819	4.22824e-29					130.489	2.19947e-40					155.879	8.02086e-24					123.786	4.88965e-35					138.946	9.28425e-41					165.429	1.45786e-18
130.907	6.09164e-29					130.555	3.23173e-40					155.964	9.67413e-24					123.874	7.7026e-35					139.08	1.84902e-40					165.578	1.49975e-18
130.995	8.75001e-29					130.621	4.73985e-40					156.05	1.16522e-23					123.961	1.20886e-34					139.213	3.66107e-40					165.727	1.53885e-18
131.084	1.2531e-28					130.687	6.93922e-40					156.135	1.40154e-23					124.049	1.89018e-34					139.346	7.20713e-40					165.876	1.57494e-18
131.172	1.78927e-28					130.753	1.01409e-39					156.221	1.6835e-23					124.137	2.94457e-34					139.48	1.41064e-39					166.025	1.60784e-18
131.26	2.54728e-28					130.819	1.47931e-39					156.306	2.01942e-23					124.224	4.57024e-34					139.613	2.74526e-39					166.174	1.63742e-18
131.348	3.61575e-28					130.885	2.15409e-39					156.392	2.41909e-23					124.312	7.06744e-34					139.747	5.3122e-39					166.324	1.66354e-18
131.437	5.11734e-28					130.951	3.13107e-39					156.477	2.89394e-23					124.399	1.08892e-33					139.88	1.02212e-38					166.473	1.68615e-18
131.525	7.22135e-28					131.017	4.54306e-39					156.562	3.45734e-23					124.487	1.67166e-33					140.013	1.95561e-38					166.622	1.70519e-18
131.613	1.01608e-27					131.083	6.58011e-39					156.648	4.12486e-23					124.575	2.55696e-33					140.147	3.7207e-38					166.771	1.72067e-18
131.701	1.42552e-27					131.149	9.51366e-39					156.733	4.91468e-23					124.662	3.897e-33					140.28	7.03949e-38					166.92	1.7326e-18
131.79	1.99417e-27					131.215	1.37308e-38					156.819	5.84789e-23					124.75	5.91795e-33					140.413	1.32448e-37					167.069	1.74108e-18
131.878	2.78164e-27					131.281	1.97823e-38					156.904	6.94905e-23					124.838	8.95478e-33					140.547	2.47828e-37					167.218	1.7462e-18
131.966	3.86894e-27					131.348	2.84508e-38					156.99	8.24658e-23					124.925	1.35016e-32					140.68	4.61175e-37					167.367	1.74809e-18
132.054	5.36588e-27					131.414	4.08461e-38					157.075	9.77344e-23					125.013	2.02848e-32					140.814	8.53506e-37					167.516	1.74694e-18
132.143	7.42082e-27					131.48	5.85394e-38					157.161	1.15677e-22					125.101	3.0368e-32					140.947	1.57103e-36					167.665	1.74293e-18
132.231	1.02336e-26					131.546	8.37507e-38					157.246	1.36734e-22					125.188	4.53031e-32					141.08	2.87613e-36					167.814	1.7363e-18
132.319	1.40728e-26					131.612	1.19612e-37					157.332	1.61411e-22					125.276	6.73457e-32					141.214	5.23713e-36					167.964	1.7273e-18
132.408	1.92978e-26					131.678	1.70532e-37					157.417	1.90293e-22					125.363	9.97632e-32					141.347	9.4853e-36					168.113	1.71619e-18
132.496	2.63885e-26					131.744	2.42709e-37					157.503	2.2405e-22					125.451	1.4727e-31					141.48	1.7088e-35					168.262	1.70325e-18
132.584	3.5984e-26					131.81	3.4484e-37					157.588	2.63453e-22					125.539	2.16645e-31					141.614	3.06217e-35					168.411	1.68877e-18
132.672	4.8932e-26					131.876	4.89105e-37					157.674	3.09383e-22					125.626	3.17597e-31					141.747	5.45851e-35					168.56	1.67305e-18
132.761	6.63549e-26					131.942	6.92535e-37					157.759	3.62852e-22					125.714	4.63987e-31					141.881	9.67918e-35					168.709	1.6564e-18
132.849	8.9733e-26					132.008	9.789e-37					157.845	4.25013e-22					125.802	6.75526e-31					142.014	1.70739e-34					168.858	1.6391e-18
132.937	1.21014e-25					132.074	1.38132e-36					157.93	4.97184e-22					125.889	9.80147e-31					142.147	2.9962e-34					169.007	1.62144e-18
133.025	1.62753e-25					132.14	1.94585e-36					158.016	5.80866e-22					125.977	1.41729e-30					142.281	5.23072e-34					169.156	1.60371e-18
133.114	2.18291e-25					132.206	2.73646e-36					158.101	6.77766e-22					126.065	2.04244e-30					142.414	9.08484e-34					169.305	1.58616e-18
133.202	2.91985e-25					132.272	3.84179e-36					158.186	7.89824e-22					126.152	2.9334e-30					142.548	1.56982e-33					169.454	1.56904e-18
133.29	3.895e-25					132.338	5.38449e-36					158.272	9.19241e-22					126.24	4.19882e-30					142.681	2.6988e-33					169.603	1.55256e-18
133.379	5.18183e-25					132.404	7.53398e-36					158.357	1.06851e-21					126.327	5.98997e-30					142.814	4.61627e-33					169.753	1.53693e-18
133.467	6.87527e-25					132.47	1.05239e-35					158.443	1.24045e-21					126.415	8.51665e-30					142.948	7.85636e-33					169.902	1.52232e-18
133.555	9.09772e-25					132.536	1.46757e-35					158.528	1.43825e-21					126.503	1.20688e-29					143.081	1.33037e-32					170.051	1.50887e-18
133.643	1.20065e-24					132.603	2.04314e-35					158.614	1.6655e-21					126.59	1.70459e-29					143.214	2.2416e-32					170.2	1.49668e-18
133.732	1.58032e-24					132.669	2.8397e-35					158.699	1.92625e-21					126.678	2.39959e-29					143.348	3.75825e-32					170.349	1.48584e-18
133.82	2.07456e-24					132.735	3.94027e-35					158.785	2.22504e-21					126.766	3.36685e-29					143.481	6.27e-32					170.498	1.4764e-18
133.908	2.71618e-24					132.801	5.45834e-35					158.87	2.56698e-21					126.853	4.70853e-29					143.615	1.04092e-31					170.647	1.46836e-18
133.996	3.54692e-24					132.867	7.5488e-35					158.956	2.95781e-21					126.941	6.56336e-29					143.748	1.71965e-31					170.796	1.46173e-18
134.085	4.61962e-24					132.933	1.04227e-34					159.041	3.40394e-21					127.028	9.11913e-29					143.881	2.82717e-31					170.945	1.45644e-18
134.173	6.00108e-24					132.999	1.4367e-34					159.127	3.91253e-21					127.116	1.26291e-28					144.015	4.62553e-31					171.094	1.45244e-18
134.261	7.77544e-24					133.065	1.97717e-34					159.212	4.49159e-21					127.204	1.74335e-28					144.148	7.53147e-31					171.243	1.44963e-18
134.349	1.00484e-23					133.131	2.7165e-34					159.298	5.15004e-21					127.291	2.39884e-28					144.281	1.22044e-30					171.393	1.44787e-18
134.438	1.29524e-23					133.197	3.72621e-34					159.383	5.89782e-21					127.379	3.29021e-28					144.415	1.96827e-30					171.542	1.44704e-18
134.526	1.66528e-23					133.263	5.10294e-34					159.469	6.74596e-21					127.467	4.49841e-28					144.548	3.15931e-30					171.691	1.44695e-18
134.614	2.13558e-23					133.329	6.977e-34					159.554	7.70671e-21					127.554	6.13074e-28					144.682	5.0472e-30					171.84	1.44745e-18
134.703	2.73173e-23					133.395	9.5239e-34					159.639	8.79364e-21					127.642	8.32895e-28					144.815	8.02548e-30					171.989	1.44833e-18
134.791	3.48544e-23					133.461	1.29796e-33					159.725	1.00218e-20					127.73	1.12797e-27					144.948	1.27017e-29					172.138	1.4494e-18
134.879	4.43589e-23					133.527	1.76607e-33					159.81	1.14077e-20					127.817	1.52278e-27					145.082	2.00095e-29					172.287	1.45045e-18
134.967	5.63133e-23					133.593	2.39916e-33					159.896	1.29698e-20					127.905	2.04935e-27					145.215	3.13764e-29					172.436	1.45128e-18
135.056	7.13103e-23					133.659	3.25398e-33					159.981	1.47281e-20					127.992	2.74941e-27					145.348	4.89748e-29					172.585	1.45167e-18
135.144	9.00761e-23					133.725	4.40635e-33					160.067	1.67049e-20					128.08	3.67716e-27					145.482	7.60947e-29					172.734	1.45143e-18
135.232	1.13498e-22					133.792	5.95732e-33					160.152	1.89245e-20					128.168	4.90278e-27					145.615	1.17695e-28					172.883	1.45035e-18
135.32	1.42656e-22					133.858	8.04145e-33					160.238	2.14137e-20					128.255	6.51677e-27					145.749	1.81216e-28					173.032	1.44825e-18
135.409	1.78862e-22					133.924	1.08375e-32					160.323	2.42017e-20					128.343	8.63551e-27					145.882	2.77766e-28					173.182	1.44496e-18
135.497	2.23709e-22					133.99	1.45828e-32					160.409	2.73205e-20					128.431	1.14081e-26					146.015	4.23852e-28					173.331	1.44031e-18
135.585	2.79115e-22					134.056	1.95915e-32					160.494	3.0805e-20					128.518	1.50251e-26					146.149	6.4389e-28					173.48	1.43416e-18
135.673	3.47396e-22					134.122	2.62793e-32					160.58	3.46934e-20					128.606	1.97289e-26					146.282	9.73829e-28					173.629	1.42639e-18
135.762	4.31333e-22					134.188	3.51949e-32					160.665	3.9027e-20					128.694	2.58271e-26					146.415	1.46635e-27					173.778	1.41688e-18
135.85	5.34257e-22					134.254	4.70616e-32					160.751	4.38509e-20					128.781	3.37086e-26					146.549	2.19828e-27					173.927	1.40555e-18
135.938	6.60149e-22					134.32	6.28315e-32					160.836	4.9214e-20					128.869	4.38635e-26					146.682	3.28121e-27					174.076	1.39234e-18
136.027	8.13752e-22					134.386	8.37557e-32					160.922	5.51691e-20					128.956	5.69074e-26					146.816	4.87636e-27					174.225	1.3772e-18
136.115	1.0007e-21					134.452	1.11475e-31					161.007	6.17737e-20					129.044	7.36111e-26					146.949	7.21572e-27					174.374	1.3601e-18
136.203	1.22768e-21					134.518	1.4814e-31					161.092	6.90894e-20					129.132	9.4936e-26					147.082	1.06315e-26					174.523	1.34105e-18
136.291	1.50257e-21					134.584	1.9656e-31					161.178	7.71831e-20					129.219	1.22078e-25					147.216	1.55974e-26					174.672	1.32007e-18
136.38	1.83468e-21					134.65	2.60407e-31					161.263	8.61266e-20					129.307	1.5652e-25					147.349	2.27857e-26					174.821	1.29719e-18
136.468	2.23494e-21					134.716	3.44464e-31					161.349	9.5997e-20					129.395	2.00093e-25					147.482	3.3146e-26					174.971	1.27247e-18
136.556	2.71615e-21					134.782	4.54957e-31					161.434	1.06877e-19					129.482	2.55053e-25					147.616	4.80143e-26					175.12	1.24599e-18
136.644	3.2933e-21					134.848	5.99979e-31					161.52	1.18856e-19					129.57	3.24168e-25					147.749	6.92612e-26					175.269	1.21784e-18
136.733	3.98381e-21					134.914	7.90027e-31					161.605	1.32028e-19					129.658	4.10826e-25					147.883	9.94943e-26					175.418	1.18813e-18
136.821	4.80799e-21					134.981	1.0387e-30					161.691	1.46495e-19					129.745	5.19157e-25					148.016	1.42333e-25					175.567	1.15697e-18
136.909	5.78933e-21					135.047	1.36358e-30					161.776	1.62365e-19					129.833	6.54181e-25					148.149	2.02777e-25					175.716	1.12449e-18
136.997	6.955e-21					135.113	1.78737e-30					161.862	1.79754e-19					129.92	8.21983e-25					148.283	2.87707e-25					175.865	1.09084e-18
137.086	8.33632e-21					135.179	2.33936e-30					161.947	1.98783e-19					130.008	1.02991e-24					148.416	4.06546e-25					176.014	1.05615e-18
137.174	9.96929e-21					135.245	3.05723e-30					162.033	2.19582e-19					130.096	1.28681e-24					148.55	5.72141e-25					176.163	1.02059e-18
137.262	1.18952e-20					135.311	3.98942e-30					162.118	2.42288e-19					130.183	1.60329e-24					148.683	8.01941e-25					176.312	9.84302e-19
137.351	1.41611e-20					135.377	5.19808e-30					162.204	2.67048e-19					130.271	1.99206e-24					148.816	1.11953e-24					176.461	9.4745e-19
137.439	1.68209e-20					135.443	6.76286e-30					162.289	2.94014e-19					130.359	2.46826e-24					148.95	1.55665e-24					176.611	9.10189e-19
137.527	1.99357e-20					135.509	8.78563e-30					162.375	3.23347e-19					130.446	3.0499e-24					149.083	2.15586e-24					176.76	8.72675e-19
137.615	2.35747e-20					135.575	1.13965e-29					162.46	3.55218e-19					130.534	3.75831e-24					149.216	2.97394e-24					176.909	8.35061e-19
137.704	2.78162e-20					135.641	1.47616e-29					162.546	3.89805e-19					130.621	4.61871e-24					149.35	4.08633e-24					177.058	7.97495e-19
137.792	3.27484e-20					135.707	1.9092e-29					162.631	4.27294e-19					130.709	5.66082e-24					149.483	5.59288e-24					177.207	7.60118e-19
137.88	3.84706e-20					135.773	2.46566e-29					162.716	4.6788e-19					130.797	6.91951e-24					149.617	7.6251e-24					177.356	7.23067e-19
137.968	4.50937e-20					135.839	3.17966e-29					162.802	5.11768e-19					130.884	8.43567e-24					149.75	1.03556e-23					177.505	6.8647e-19
138.057	5.27421e-20					135.905	4.09442e-29					162.887	5.5917e-19					130.972	1.0257e-23					149.883	1.40097e-23					177.654	6.50445e-19
138.145	6.15539e-20					135.971	5.26468e-29					162.973	6.10305e-19					131.06	1.24391e-23					150.017	1.88807e-23					177.803	6.15102e-19
138.233	7.1683e-20					136.037	6.75959e-29					163.058	6.65403e-19					131.147	1.50466e-23					150.15	2.53486e-23					177.952	5.80541e-19
138.321	8.32994e-20					136.103	8.66643e-29					163.144	7.24701e-19					131.235	1.81542e-23					150.283	3.39033e-23					178.101	5.46854e-19
138.41	9.65911e-20					136.169	1.10951e-28					163.229	7.88443e-19					131.323	2.18484e-23					150.417	4.51745e-23					178.25	5.14118e-19
138.498	1.11765e-19					136.236	1.4184e-28					163.315	8.56881e-19					131.41	2.62289e-23					150.55	5.99674e-23					178.4	4.82404e-19
138.586	1.29049e-19					136.302	1.81068e-28					163.4	9.30273e-19					131.498	3.14103e-23					150.684	7.93082e-23					178.549	4.51771e-19
138.675	1.4869e-19					136.368	2.30813e-28					163.486	1.00889e-18					131.585	3.75241e-23					150.817	1.04498e-22					178.698	4.22268e-19
138.763	1.70961e-19					136.434	2.93805e-28					163.571	1.09299e-18					131.673	4.47213e-23					150.95	1.37182e-22					178.847	3.93933e-19
138.851	1.96156e-19					136.5	3.73456e-28					163.657	1.18287e-18					131.761	5.31744e-23					151.084	1.7943e-22					178.996	3.66796e-19
138.939	2.24595e-19					136.566	4.74025e-28					163.742	1.27879e-18					131.848	6.30802e-23					151.217	2.33833e-22					179.145	3.40877e-19
139.028	2.56623e-19					136.632	6.00825e-28					163.828	1.38106e-18					131.936	7.46635e-23					151.35	3.03627e-22					179.294	3.16189e-19
139.116	2.92613e-19					136.698	7.60467e-28					163.913	1.48995e-18					132.024	8.81806e-23					151.484	3.92832e-22					179.443	2.92734e-19
139.204	3.32964e-19					136.764	9.6117e-28					163.999	1.60577e-18					132.111	1.03923e-22					151.617	5.06426e-22					179.592	2.70508e-19
139.292	3.78104e-19					136.83	1.21313e-27					164.084	1.72879e-18					132.199	1.22223e-22					151.751	6.50542e-22					179.741	2.49501e-19
139.381	4.28489e-19					136.896	1.529e-27					164.169	1.85933e-18					132.287	1.43458e-22					151.884	8.32709e-22					179.89	2.29696e-19
139.469	4.84602e-19					136.962	1.92442e-27					164.255	1.99767e-18					132.374	1.68058e-22					152.017	1.06213e-21					180.04	2.11071e-19
139.557	5.46957e-19					137.028	2.41872e-27					164.34	2.14411e-18					132.462	1.96515e-22					152.151	1.35002e-21					180.189	1.93596e-19
139.645	6.16095e-19					137.094	3.03576e-27					164.426	2.29894e-18					132.549	2.29387e-22					152.284	1.70996e-21					180.338	1.77242e-19
139.734	6.92582e-19					137.16	3.80492e-27					164.511	2.46243e-18					132.637	2.67312e-22					152.417	2.15837e-21					180.487	1.61972e-19
139.822	7.77015e-19					137.226	4.76237e-27					164.597	2.63488e-18					132.725	3.11022e-22					152.551	2.71499e-21					180.636	1.47747e-19
139.91	8.70012e-19					137.292	5.95251e-27					164.682	2.81656e-18					132.812	3.61353e-22					152.684	3.40346e-21					180.785	1.34527e-19
139.999	9.72217e-19					137.358	7.42984e-27					164.768	3.00773e-18					132.9	4.19267e-22					152.818	4.25199e-21					180.934	1.22269e-19
140.087	1.0843e-18					137.425	9.2611e-27					164.853	3.20864e-18					132.988	4.85871e-22					152.951	5.29409e-21					181.083	1.10928e-19
140.175	1.20693e-18					137.491	1.15279e-26					164.939	3.41955e-18					133.075	5.62442e-22					153.084	6.56943e-21					181.232	1.00459e-19
140.263	1.34082e-18					137.557	1.433e-26					165.024	3.64068e-18					133.163	6.50459e-22					153.218	8.12474e-21					181.381	9.0817e-20
140.352	1.48668e-18					137.623	1.77889e-26					165.11	3.87225e-18					133.25	7.51636e-22					153.351	1.00149e-20					181.53	8.1955e-20
140.44	1.64523e-18					137.689	2.20527e-26					165.195	4.11447e-18					133.338	8.6797e-22					153.484	1.23039e-20					181.679	7.38279e-20
140.528	1.8172e-18					137.755	2.73015e-26					165.281	4.36751e-18					133.426	1.00179e-21					153.618	1.50665e-20					181.829	6.63906e-20
140.616	2.00331e-18					137.821	3.37539e-26					165.366	4.63153e-18					133.513	1.15581e-21					153.751	1.8389e-20					181.978	5.95992e-20
140.705	2.20428e-18					137.887	4.1675e-26					165.452	4.90669e-18					133.601	1.33322e-21					153.885	2.23715e-20					182.127	5.34104e-20
140.793	2.42084e-18					137.953	5.13859e-26					165.537	5.1931e-18					133.689	1.53775e-21					154.018	2.71287e-20					182.276	4.77828e-20
140.881	2.65368e-18					138.019	6.32747e-26					165.623	5.49086e-18					133.776	1.7738e-21					154.151	3.2792e-20					182.425	4.2676e-20
140.97	2.90346e-18					138.085	7.78099e-26					165.708	5.80003e-18					133.864	2.04653e-21					154.285	3.95112e-20					182.574	3.80515e-20
141.058	3.17085e-18					138.151	9.55566e-26					165.793	6.12066e-18					133.952	2.36202e-21					154.418	4.74565e-20					182.723	3.38725e-20
141.146	3.45645e-18					138.217	1.17195e-25					165.879	6.45277e-18					134.039	2.72744e-21					154.552	5.68202e-20					182.872	3.01039e-20
141.234	3.76083e-18					138.283	1.43543e-25					165.964	6.79632e-18					134.127	3.15122e-21					154.685	6.78188e-20					183.021	2.67125e-20
141.323	4.08452e-18					138.349	1.75581e-25					166.05	7.15129e-18					134.214	3.64329e-21					154.818	8.06948e-20					183.17	2.36671e-20
141.411	4.42799e-18					138.415	2.14488e-25					166.135	7.51757e-18					134.302	4.21537e-21					154.952	9.57191e-20					183.319	2.09383e-20
141.499	4.79163e-18					138.481	2.6167e-25					166.221	7.89506e-18					134.39	4.8812e-21					155.085	1.13192e-19					183.468	1.84987e-20
141.587	5.17579e-18					138.547	3.18814e-25					166.306	8.28361e-18					134.477	5.65696e-21					155.218	1.33448e-19					183.618	1.63225e-20
141.676	5.58073e-18					138.614	3.87928e-25					166.392	8.68303e-18					134.565	6.56163e-21					155.352	1.56851e-19					183.767	1.43862e-20
141.764	6.00662e-18					138.68	4.71409e-25					166.477	9.09308e-18					134.653	7.61745e-21					155.485	1.83805e-19					183.916	1.26677e-20
141.852	6.45355e-18					138.746	5.7211e-25					166.563	9.51352e-18					134.74	8.85042e-21					155.619	2.14747e-19					184.065	1.11469e-20
141.94	6.92152e-18					138.812	6.93421e-25					166.648	9.94403e-18					134.828	1.02909e-20					155.752	2.50153e-19					184.214	9.80519e-21
142.029	7.41042e-18					138.878	8.39367e-25					166.734	1.03843e-17					134.916	1.19744e-20					155.885	2.90539e-19					184.363	8.6257e-21
142.117	7.92003e-18					138.944	1.01472e-24					166.819	1.08339e-17					135.003	1.39419e-20					156.019	3.36456e-19					184.512	7.59309e-21
142.205	8.45004e-18					139.01	1.22512e-24					166.905	1.12924e-17					135.091	1.62412e-20					156.152	3.88498e-19					184.661	6.69351e-21
142.294	9.00002e-18					139.076	1.47726e-24					166.99	1.17594e-17					135.178	1.89275e-20					156.285	4.47295e-19					184.81	5.91449e-21
142.382	9.56941e-18					139.142	1.779e-24					167.076	1.22344e-17					135.266	2.20647e-20					156.419	5.13514e-19					184.959	5.24494e-21
142.47	1.01575e-17					139.208	2.13964e-24					167.161	1.27169e-17					135.354	2.5726e-20					156.552	5.87858e-19					185.108	4.67503e-21
142.558	1.07637e-17					139.274	2.57011e-24					167.246	1.32062e-17					135.441	2.99958e-20					156.686	6.71063e-19					185.258	4.19612e-21
142.647	1.13868e-17					139.34	3.08326e-24					167.332	1.37018e-17					135.529	3.49706e-20					156.819	7.63896e-19					185.407	3.80075e-21
142.735	1.20261e-17					139.406	3.69418e-24					167.417	1.42031e-17					135.617	4.07606e-20					156.952	8.67149e-19					185.556	3.48251e-21
142.823	1.26802e-17					139.472	4.42056e-24					167.503	1.47092e-17					135.704	4.74912e-20					157.086	9.81637e-19					185.705	3.23604e-21
142.911	1.3348e-17					139.538	5.2831e-24					167.588	1.52196e-17					135.792	5.53048e-20					157.219	1.10819e-18					185.854	3.05695e-21
143	1.40282e-17					139.604	6.30599e-24					167.674	1.57335e-17					135.88	6.43625e-20					157.352	1.24765e-18					186.003	2.94178e-21
143.088	1.47193e-17					139.67	7.5175e-24					167.759	1.62501e-17					135.967	7.48464e-20					157.486	1.40086e-18					186.152	2.88795e-21
143.176	1.54197e-17					139.736	8.95055e-24					167.845	1.67686e-17					136.055	8.69609e-20					157.619	1.56866e-18					186.301	2.89373e-21
143.264	1.61279e-17					139.803	1.06435e-23					167.93	1.72882e-17					136.142	1.00936e-19					157.753	1.75188e-18					186.45	2.9582e-21
143.353	1.68421e-17					139.869	1.26409e-23					168.016	1.78081e-17					136.23	1.17027e-19					157.886	1.95133e-18					186.599	3.0812e-21
143.441	1.75605e-17					139.935	1.49946e-23					168.101	1.83273e-17					136.318	1.35521e-19					158.019	2.16779e-18					186.748	3.26336e-21
143.529	1.82815e-17					140.001	1.77644e-23					168.187	1.8845e-17					136.405	1.56735e-19					158.153	2.40198e-18					186.897	3.50598e-21
143.618	1.9003e-17					140.067	2.102e-23					168.272	1.93602e-17					136.493	1.8102e-19					158.286	2.65461e-18					187.047	3.81111e-21
143.706	1.97232e-17					140.133	2.48415e-23					168.358	1.98721e-17					136.581	2.08766e-19					158.419	2.92629e-18					187.196	4.18145e-21
143.794	2.04402e-17					140.199	2.93219e-23					168.443	2.03797e-17					136.668	2.40398e-19					158.553	3.21756e-18					187.345	4.6204e-21
143.882	2.11522e-17					140.265	3.45679e-23					168.529	2.08821e-17					136.756	2.76384e-19					158.686	3.52891e-18					187.494	5.13197e-21
143.971	2.1857e-17					140.331	4.07027e-23					168.614	2.13784e-17					136.843	3.17235e-19					158.82	3.8607e-18					187.643	5.72086e-21
144.059	2.25531e-17					140.397	4.78679e-23					168.699	2.18676e-17					136.931	3.63508e-19					158.953	4.21321e-18					187.792	6.39234e-21
144.147	2.32383e-17					140.463	5.62262e-23					168.785	2.23488e-17					137.019	4.15805e-19					159.086	4.58657e-18					187.941	7.15232e-21
144.235	2.39111e-17					140.529	6.59638e-23					168.87	2.2821e-17					137.106	4.74778e-19					159.22	4.98082e-18					188.09	8.00731e-21
144.324	2.45697e-17					140.595	7.72945e-23					168.956	2.32834e-17					137.194	5.4113e-19					159.353	5.39586e-18					188.239	8.96439e-21
144.412	2.52125e-17					140.661	9.04623e-23					169.041	2.3735e-17					137.282	6.15612e-19					159.487	5.83144e-18					188.388	1.00312e-20
144.5	2.58379e-17					140.727	1.05746e-22					169.127	2.41749e-17					137.369	6.99028e-19					159.62	6.28715e-18					188.537	1.12159e-20
144.588	2.64445e-17					140.793	1.23464e-22					169.212	2.46024e-17					137.457	7.92235e-19					159.753	6.76245e-18					188.686	1.25273e-20
144.677	2.70311e-17					140.859	1.43978e-22					169.298	2.50165e-17					137.545	8.96138e-19					159.887	7.25662e-18					188.836	1.39746e-20
144.765	2.75966e-17					140.925	1.67701e-22					169.383	2.54164e-17					137.632	1.01169e-18					160.02	7.7688e-18					188.985	1.55675e-20
144.853	2.81399e-17					140.991	1.95101e-22					169.469	2.58013e-17					137.72	1.13991e-18					160.153	8.29793e-18					189.134	1.7316e-20
144.942	2.86601e-17					141.058	2.26708e-22					169.554	2.61706e-17					137.807	1.28183e-18					160.287	8.84282e-18					189.283	1.92308e-20
145.03	2.91568e-17					141.124	2.63124e-22					169.64	2.65234e-17					137.895	1.43855e-18					160.42	9.4021e-18					189.432	2.13228e-20
145.118	2.96292e-17					141.19	3.05029e-22					169.725	2.6859e-17					137.983	1.6112e-18					160.554	9.97425e-18					189.581	2.36032e-20
145.206	3.00773e-17					141.256	3.53192e-22					169.811	2.7177e-17					138.07	1.80095e-18					160.687	1.05576e-17					189.73	2.60834e-20
145.295	3.05008e-17					141.322	4.0848e-22					169.896	2.74766e-17					138.158	2.00899e-18					160.82	1.11503e-17					189.879	2.87751e-20
145.383	3.08999e-17					141.388	4.71871e-22					169.982	2.77573e-17					138.246	2.23654e-18					160.954	1.17504e-17					190.028	3.16903e-20
145.471	3.12748e-17					141.454	5.44463e-22					170.067	2.80186e-17					138.333	2.48482e-18					161.087	1.23557e-17					190.177	3.48408e-20
145.559	3.1626e-17					141.52	6.27492e-22					170.153	2.826e-17					138.421	2.75506e-18					161.22	1.29642e-17					190.326	3.82384e-20
145.648	3.19543e-17					141.586	7.22343e-22					170.238	2.84812e-17					138.509	3.04851e-18					161.354	1.35734e-17					190.476	4.18951e-20
145.736	3.22605e-17					141.652	8.30569e-22					170.323	2.86818e-17					138.596	3.36636e-18					161.487	1.4181e-17					190.625	4.58225e-20
145.824	3.25457e-17					141.718	9.53908e-22					170.409	2.88616e-17					138.684	3.70982e-18					161.621	1.47845e-17					190.774	5.00319e-20
145.912	3.28111e-17					141.784	1.0943e-21					170.494	2.90202e-17					138.771	4.08002e-18					161.754	1.53813e-17					190.923	5.45345e-20
146.001	3.30582e-17					141.85	1.25392e-21					170.58	2.91575e-17					138.859	4.47808e-18					161.887	1.5969e-17					191.072	5.93406e-20
146.089	3.32887e-17					141.916	1.43517e-21					170.665	2.92734e-17					138.947	4.90503e-18					162.021	1.65448e-17					191.221	6.44604e-20
146.177	3.35043e-17					141.982	1.64075e-21					170.751	2.93678e-17					139.034	5.36182e-18					162.154	1.71061e-17					191.37	6.99031e-20
146.266	3.37069e-17					142.048	1.87364e-21					170.836	2.94408e-17					139.122	5.84933e-18					162.287	1.76506e-17					191.519	7.56772e-20
146.354	3.38986e-17					142.114	2.13716e-21					170.922	2.94923e-17					139.21	6.3683e-18					162.421	1.81755e-17					191.668	8.17904e-20
146.442	3.40817e-17					142.18	2.43497e-21					171.007	2.95224e-17					139.297	6.91939e-18					162.554	1.86784e-17					191.817	8.82493e-20
146.53	3.42585e-17					142.247	2.77116e-21					171.093	2.95314e-17					139.385	7.50308e-18					162.688	1.91569e-17					191.966	9.50593e-20
146.619	3.44314e-17					142.313	3.15021e-21					171.178	2.95195e-17					139.472	8.11973e-18					162.821	1.96088e-17					192.115	1.02225e-19
146.707	3.46028e-17					142.379	3.57709e-21					171.264	2.94868e-17					139.56	8.76951e-18					162.954	2.00317e-17					192.265	1.09748e-19
146.795	3.47754e-17					142.445	4.05726e-21					171.349	2.94338e-17					139.648	9.45244e-18					163.088	2.04238e-17					192.414	1.17631e-19
146.883	3.49518e-17					142.511	4.59674e-21					171.435	2.93609e-17					139.735	1.01683e-17					163.221	2.0783e-17					192.563	1.25874e-19
146.972	3.51347e-17					142.577	5.20216e-21					171.52	2.92684e-17					139.823	1.09167e-17					163.354	2.11077e-17					192.712	1.34474e-19
147.06	3.53266e-17					142.643	5.88077e-21					171.606	2.91568e-17					139.911	1.16971e-17					163.488	2.13962e-17					192.861	1.43428e-19
147.148	3.55302e-17					142.709	6.64054e-21					171.691	2.90267e-17					139.998	1.25086e-17					163.621	2.16472e-17					193.01	1.52731e-19
147.236	3.57482e-17					142.775	7.49019e-21					171.776	2.88785e-17					140.086	1.33501e-17					163.755	2.18595e-17					193.159	1.62376e-19
147.325	3.59832e-17					142.841	8.43924e-21					171.862	2.8713e-17					140.174	1.42204e-17					163.888	2.20321e-17					193.308	1.72352e-19
147.413	3.62375e-17					142.907	9.49809e-21					171.947	2.85308e-17					140.261	1.51178e-17					164.021	2.21644e-17					193.457	1.82649e-19
147.501	3.65137e-17					142.973	1.06781e-20					172.033	2.83325e-17					140.349	1.60406e-17					164.155	2.22557e-17					193.606	1.93254e-19
147.59	3.6814e-17					143.039	1.19915e-20					172.118	2.81189e-17					140.436	1.69868e-17					164.288	2.23057e-17					193.755	2.0415e-19
147.678	3.71407e-17					143.105	1.34519e-20					172.204	2.78907e-17					140.524	1.7954e-17					164.421	2.23144e-17					193.905	2.15322e-19
147.766	3.74957e-17					143.171	1.50737e-20					172.289	2.76486e-17					140.612	1.89398e-17					164.555	2.22818e-17					194.054	2.26748e-19
147.854	3.7881e-17					143.237	1.68727e-20					172.375	2.73935e-17					140.699	1.99413e-17					164.688	2.22084e-17					194.203	2.38408e-19
147.943	3.82983e-17					143.303	1.88661e-20					172.46	2.71262e-17					140.787	2.09556e-17					164.822	2.20947e-17					194.352	2.50278e-19
148.031	3.87491e-17					143.369	2.10722e-20					172.546	2.68475e-17					140.875	2.19796e-17					164.955	2.19415e-17					194.501	2.62333e-19
148.119	3.92346e-17					143.435	2.35109e-20					172.631	2.65583e-17					140.962	2.30099e-17					165.088	2.17498e-17					194.65	2.74544e-19
148.207	3.97561e-17					143.502	2.62039e-20					172.717	2.62594e-17					141.05	2.40428e-17					165.222	2.15207e-17					194.799	2.86884e-19
148.296	4.03142e-17					143.568	2.9174e-20					172.802	2.59517e-17					141.138	2.50747e-17					165.355	2.12556e-17					194.948	2.9932e-19
148.384	4.09096e-17					143.634	3.24462e-20					172.888	2.5636e-17					141.225	2.61018e-17					165.488	2.09561e-17					195.097	3.11821e-19
148.472	4.15427e-17					143.7	3.60472e-20					172.973	2.53133e-17					141.313	2.712e-17					165.622	2.06237e-17					195.246	3.24352e-19
148.56	4.22136e-17					143.766	4.00053e-20					173.059	2.49844e-17					141.4	2.81254e-17					165.755	2.02603e-17					195.395	3.36879e-19
148.649	4.2922e-17					143.832	4.43512e-20					173.144	2.46502e-17					141.488	2.91138e-17					165.889	1.98678e-17					195.544	3.49366e-19
148.737	4.36675e-17					143.898	4.91174e-20					173.23	2.43116e-17					141.576	3.00811e-17					166.022	1.94484e-17					195.694	3.61774e-19
148.825	4.44493e-17					143.964	5.43387e-20					173.315	2.39693e-17					141.663	3.10231e-17					166.155	1.9004e-17					195.843	3.74067e-19
148.914	4.52664e-17					144.03	6.00521e-20					173.4	2.36243e-17					141.751	3.19358e-17					166.289	1.8537e-17					195.992	3.86206e-19
149.002	4.61175e-17					144.096	6.6297e-20					173.486	2.32773e-17					141.839	3.2815e-17					166.422	1.80496e-17					196.141	3.98151e-19
149.09	4.7001e-17					144.162	7.31151e-20					173.571	2.29293e-17					141.926	3.36569e-17					166.556	1.7544e-17					196.29	4.09865e-19
149.178	4.7915e-17					144.228	8.05507e-20					173.657	2.25809e-17					142.014	3.44575e-17					166.689	1.70227e-17					196.439	4.21308e-19
149.267	4.88574e-17					144.294	8.86507e-20					173.742	2.2233e-17					142.102	3.52133e-17					166.822	1.6488e-17					196.588	4.32442e-19
149.355	4.98257e-17					144.36	9.74647e-20					173.828	2.18862e-17					142.189	3.59205e-17					166.956	1.59422e-17					196.737	4.4323e-19
149.443	5.08173e-17					144.426	1.07045e-19					173.913	2.15414e-17					142.277	3.6576e-17					167.089	1.53875e-17					196.886	4.53633e-19
149.531	5.18293e-17					144.492	1.17446e-19					173.999	2.11992e-17					142.364	3.71767e-17					167.222	1.48263e-17					197.035	4.63616e-19
149.62	5.28586e-17					144.558	1.28726e-19					174.084	2.08602e-17					142.452	3.77196e-17					167.356	1.42608e-17					197.184	4.73144e-19
149.708	5.39017e-17					144.624	1.40946e-19					174.17	2.05251e-17					142.54	3.82024e-17					167.489	1.3693e-17					197.333	4.82184e-19
149.796	5.49551e-17					144.691	1.5417e-19					174.255	2.01945e-17					142.627	3.86226e-17					167.623	1.31251e-17					197.483	4.90703e-19
149.885	5.60152e-17					144.757	1.68463e-19					174.341	1.9869e-17					142.715	3.89785e-17					167.756	1.2559e-17					197.632	4.98673e-19
149.973	5.70779e-17					144.823	1.83896e-19					174.426	1.9549e-17					142.803	3.92683e-17					167.889	1.19967e-17					197.781	5.06064e-19
150.061	5.81392e-17					144.889	2.0054e-19					174.512	1.92352e-17					142.89	3.94909e-17					168.023	1.14397e-17					197.93	5.12853e-19
150.149	5.9195e-17					144.955	2.18472e-19					174.597	1.89279e-17					142.978	3.96452e-17					168.156	1.08899e-17					198.079	5.19015e-19
150.238	6.0241e-17					145.021	2.37769e-19					174.683	1.86276e-17					143.065	3.97309e-17					168.289	1.03488e-17					198.228	5.24529e-19
150.326	6.1273e-17					145.087	2.58514e-19					174.768	1.83346e-17					143.153	3.97476e-17					168.423	9.81765e-18					198.377	5.29379e-19
150.414	6.22864e-17					145.153	2.80789e-19					174.853	1.80494e-17					143.241	3.96955e-17					168.556	9.29788e-18					198.526	5.33548e-19
150.502	6.3277e-17					145.219	3.04682e-19					174.939	1.77722e-17					143.328	3.95751e-17					168.69	8.7906e-18					198.675	5.37024e-19
150.591	6.42403e-17					145.285	3.30283e-19					175.024	1.75033e-17					143.416	3.93874e-17					168.823	8.29685e-18					198.824	5.39799e-19
150.679	6.51721e-17					145.351	3.57683e-19					175.11	1.7243e-17					143.504	3.91335e-17					168.956	7.81751e-18					198.973	5.41865e-19
150.767	6.60679e-17					145.417	3.86976e-19					175.195	1.69914e-17					143.591	3.8815e-17					169.09	7.35337e-18					199.123	5.4322e-19
150.855	6.69237e-17					145.483	4.18261e-19					175.281	1.67488e-17					143.679	3.84336e-17					169.223	6.90507e-18					199.272	5.43864e-19
150.944	6.77354e-17					145.549	4.51635e-19					175.366	1.65152e-17					143.767	3.79917e-17					169.356	6.47313e-18					199.421	5.438e-19
151.032	6.84989e-17					145.615	4.87201e-19					175.452	1.62908e-17					143.854	3.74914e-17					169.49	6.05797e-18					199.57	5.43035e-19
151.12	6.92107e-17					145.681	5.2506e-19					175.537	1.60756e-17					143.942	3.69357e-17					169.623	5.65989e-18					199.719	5.41577e-19
151.209	6.98669e-17					145.747	5.65318e-19					175.623	1.58698e-17					144.029	3.63272e-17					169.757	5.27907e-18					199.868	5.39439e-19
151.297	7.04644e-17					145.813	6.08079e-19					175.708	1.56732e-17					144.117	3.56693e-17					169.89	4.91562e-18					200.017	5.36637e-19
151.385	7.09999e-17					145.88	6.53452e-19					175.794	1.54858e-17					144.205	3.4965e-17					170.023	4.56951e-18					200.166	5.33189e-19
151.473	7.14706e-17					145.946	7.01543e-19					175.879	1.53076e-17					144.292	3.42179e-17					170.157	4.24068e-18					200.315	5.29116e-19
151.562	7.18739e-17					146.012	7.52461e-19					175.965	1.51386e-17					144.38	3.34316e-17					170.29	3.92895e-18					200.464	5.24443e-19
151.65	7.22075e-17					146.078	8.06315e-19					176.05	1.49785e-17					144.468	3.26096e-17					170.423	3.63407e-18					200.613	5.19196e-19
151.738	7.24693e-17					146.144	8.63213e-19					176.136	1.48273e-17					144.555	3.17558e-17					170.557	3.35574e-18					200.762	5.13405e-19
151.826	7.26577e-17					146.21	9.23263e-19					176.221	1.46847e-17					144.643	3.08739e-17					170.69	3.09358e-18					200.912	5.07101e-19
151.915	7.27713e-17					146.276	9.86572e-19					176.306	1.45507e-17					144.731	2.99677e-17					170.824	2.8472e-18					201.061	5.00317e-19
152.003	7.28092e-17					146.342	1.05325e-18					176.392	1.4425e-17					144.818	2.9041e-17					170.957	2.61611e-18					201.21	4.93091e-19
152.091	7.27705e-17					146.408	1.12339e-18					176.477	1.43074e-17					144.906	2.80975e-17					171.09	2.39981e-18					201.359	4.85461e-19
152.179	7.2655e-17					146.474	1.19711e-18					176.563	1.41975e-17					144.993	2.71411e-17					171.224	2.19779e-18					201.508	4.77466e-19
152.268	7.24627e-17					146.54	1.2745e-18					176.648	1.40953e-17					145.081	2.61751e-17					171.357	2.00947e-18					201.657	4.69147e-19
152.356	7.21939e-17					146.606	1.35566e-18					176.734	1.40003e-17					145.169	2.52033e-17					171.49	1.83429e-18					201.806	4.60549e-19
152.444	7.18493e-17					146.672	1.44068e-18					176.819	1.39123e-17					145.256	2.4229e-17					171.624	1.67165e-18					201.955	4.51717e-19
152.533	7.143e-17					146.738	1.52966e-18					176.905	1.38309e-17					145.344	2.32555e-17					171.757	1.52095e-18					202.104	4.42695e-19
152.621	7.09373e-17					146.804	1.62268e-18					176.99	1.3756e-17					145.432	2.22859e-17					171.891	1.38159e-18					202.253	4.33531e-19
152.709	7.03729e-17					146.87	1.71983e-18					177.076	1.3687e-17					145.519	2.13231e-17					172.024	1.25297e-18					202.402	4.24274e-19
152.797	6.97387e-17					146.936	1.82118e-18					177.161	1.36238e-17					145.607	2.037e-17					172.157	1.13449e-18					202.552	4.14972e-19
152.886	6.90371e-17					147.002	1.92681e-18					177.247	1.35659e-17					145.695	1.94291e-17					172.291	1.02556e-18					202.701	4.05676e-19
152.974	6.82704e-17					147.069	2.03677e-18					177.332	1.3513e-17					145.782	1.85029e-17					172.424	9.25605e-19					202.85	3.96435e-19
153.062	6.74416e-17					147.135	2.15115e-18					177.418	1.34648e-17					145.87	1.75936e-17					172.558	8.34055e-19					202.999	3.87302e-19
153.15	6.65536e-17					147.201	2.26998e-18					177.503	1.34208e-17					145.957	1.67031e-17					172.691	7.50362e-19					203.148	3.78328e-19
153.239	6.56097e-17					147.267	2.39331e-18					177.589	1.33807e-17					146.045	1.58334e-17					172.824	6.73995e-19					203.297	3.69564e-19
153.327	6.46133e-17					147.333	2.5212e-18					177.674	1.33443e-17					146.133	1.4986e-17					172.958	6.04442e-19					203.446	3.61063e-19
153.415	6.35679e-17					147.399	2.65366e-18					177.76	1.3311e-17					146.22	1.41623e-17					173.091	5.41212e-19					203.595	3.52878e-19
153.503	6.24775e-17					147.465	2.79073e-18					177.845	1.32805e-17					146.308	1.33637e-17					173.224	4.83837e-19					203.744	3.45061e-19
153.592	6.13457e-17					147.531	2.93243e-18					177.93	1.32526e-17					146.396	1.2591e-17					173.358	4.31869e-19					203.893	3.37666e-19
153.68	6.01765e-17					147.597	3.07877e-18					178.016	1.32267e-17					146.483	1.18452e-17					173.491	3.84885e-19					204.042	3.30744e-19
153.768	5.89741e-17					147.663	3.22975e-18					178.101	1.32027e-17					146.571	1.11269e-17					173.625	3.42484e-19					204.191	3.24349e-19
153.857	5.77424e-17					147.729	3.38536e-18					178.187	1.31801e-17					146.658	1.04366e-17					173.758	3.0429e-19					204.341	3.18535e-19
153.945	5.64857e-17					147.795	3.54559e-18					178.272	1.31585e-17					146.746	9.77463e-18					173.891	2.69948e-19					204.49	3.13352e-19
154.033	5.52079e-17					147.861	3.71042e-18					178.358	1.31378e-17					146.834	9.14122e-18					174.025	2.39126e-19					204.639	3.08855e-19
154.121	5.39133e-17					147.927	3.87982e-18					178.443	1.31175e-17					146.921	8.53638e-18					174.158	2.11514e-19					204.788	3.05096e-19
154.21	5.26059e-17					147.993	4.05374e-18					178.529	1.30973e-17					147.009	7.96002e-18					174.291	1.86826e-19					204.937	3.02126e-19
154.298	5.12896e-17					148.059	4.23215e-18					178.614	1.30769e-17					147.097	7.41193e-18					174.425	1.64795e-19					205.086	2.99998e-19
154.386	4.99684e-17					148.125	4.41498e-18					178.7	1.30561e-17					147.184	6.89177e-18					174.558	1.45172e-19					205.235	2.98764e-19
154.474	4.86461e-17					148.191	4.60217e-18					178.785	1.30345e-17					147.272	6.39912e-18					174.692	1.27733e-19					205.384	2.98475e-19
154.563	4.73263e-17					148.257	4.79365e-18					178.871	1.30119e-17					147.36	5.93347e-18					174.825	1.12267e-19					205.533	2.99182e-19
154.651	4.60127e-17					148.324	4.98935e-18					178.956	1.2988e-17					147.447	5.49423e-18					174.958	9.85841e-20					205.682	3.00936e-19
154.739	4.47086e-17					148.39	5.18917e-18					179.042	1.29626e-17					147.535	5.08072e-18					175.092	8.65103e-20					205.831	3.03786e-19
154.827	4.34173e-17					148.456	5.39302e-18					179.127	1.29353e-17					147.622	4.69224e-18					175.225	7.58874e-20					205.981	3.07782e-19
154.916	4.21419e-17					148.522	5.60081e-18					179.213	1.29061e-17					147.71	4.32802e-18					175.358	6.65727e-20					206.13	3.12973e-19
155.004	4.08851e-17					148.588	5.81243e-18					179.298	1.28746e-17					147.798	3.98724e-18					175.492	5.84377e-20					206.279	3.19407e-19
155.092	3.96498e-17					148.654	6.02777e-18					179.383	1.28408e-17					147.885	3.66909e-18					175.625	5.13674e-20					206.428	3.2713e-19
155.181	3.84384e-17					148.72	6.24671e-18					179.469	1.28043e-17					147.973	3.3727e-18					175.759	4.52597e-20					206.577	3.3619e-19
155.269	3.72532e-17					148.786	6.46914e-18					179.554	1.2765e-17					148.061	3.0972e-18					175.892	4.00247e-20					206.726	3.46631e-19
155.357	3.60962e-17					148.852	6.69493e-18					179.64	1.27228e-17					148.148	2.84173e-18					176.025	3.55838e-20					206.875	3.58496e-19
155.445	3.49693e-17					148.918	6.92396e-18					179.725	1.26775e-17					148.236	2.60542e-18					176.159	3.18694e-20					207.024	3.71829e-19
155.534	3.38741e-17					148.984	7.15609e-18					179.811	1.26289e-17					148.324	2.38739e-18					176.292	2.88241e-20					207.173	3.86669e-19
155.622	3.28121e-17					149.05	7.39121e-18					179.896	1.2577e-17					148.411	2.18682e-18					176.425	2.64007e-20					207.322	4.03055e-19
155.71	3.17845e-17					149.116	7.62916e-18					179.982	1.25217e-17					148.499	2.00286e-18					176.559	2.45611e-20					207.471	4.21026e-19
155.798	3.07922e-17					149.182	7.86984e-18					180.067	1.24628e-17					148.586	1.83472e-18					176.692	2.32768e-20					207.62	4.40614e-19
155.887	2.98361e-17					149.248	8.1131e-18					180.153	1.24003e-17					148.674	1.68163e-18					176.826	2.25279e-20					207.77	4.61854e-19
155.975	2.89167e-17					149.314	8.35881e-18					180.238	1.23341e-17					148.762	1.54284e-18					176.959	2.23033e-20					207.919	4.84774e-19
156.063	2.80345e-17					149.38	8.60684e-18					180.324	1.22641e-17					148.849	1.41765e-18					177.092	2.26007e-20					208.068	5.09402e-19
156.151	2.71897e-17					149.446	8.85708e-18					180.409	1.21904e-17					148.937	1.30539e-18					177.226	2.34259e-20					208.217	5.35762e-19
156.24	2.63822e-17					149.513	9.10939e-18					180.495	1.21128e-17					149.025	1.20543e-18					177.359	2.47938e-20					208.366	5.63874e-19
156.328	2.5612e-17					149.579	9.36366e-18					180.58	1.20313e-17					149.112	1.1172e-18					177.493	2.67276e-20					208.515	5.93756e-19
156.416	2.48788e-17					149.645	9.61977e-18					180.666	1.19461e-17					149.2	1.04015e-18					177.626	2.92594e-20					208.664	6.2542e-19
156.505	2.4182e-17					149.711	9.87762e-18					180.751	1.18569e-17					149.287	9.73798e-19					177.759	3.24302e-20					208.813	6.58876e-19
156.593	2.3521e-17					149.777	1.01371e-17					180.837	1.1764e-17					149.375	9.17685e-19					177.893	3.62903e-20					208.962	6.94129e-19
156.681	2.28952e-17					149.843	1.03981e-17					180.922	1.16673e-17					149.463	8.71416e-19					178.026	4.08997e-20					209.111	7.31179e-19
156.769	2.23036e-17					149.909	1.06606e-17					181.007	1.15667e-17					149.55	8.34638e-19					178.159	4.63282e-20					209.26	7.70022e-19
156.858	2.17454e-17					149.975	1.09244e-17					181.093	1.14625e-17					149.638	8.07042e-19					178.293	5.26559e-20					209.409	8.10648e-19
156.946	2.12193e-17					150.041	1.11895e-17					181.178	1.13546e-17					149.726	7.88368e-19					178.426	5.99739e-20					209.559	8.53044e-19
157.034	2.07243e-17					150.107	1.14558e-17					181.264	1.12432e-17					149.813	7.78401e-19					178.56	6.83843e-20					209.708	8.97188e-19
157.122	2.0259e-17					150.173	1.17232e-17					181.349	1.11282e-17					149.901	7.76969e-19					178.693	7.80013e-20					209.857	9.43055e-19
157.211	1.98223e-17					150.239	1.19918e-17					181.435	1.10098e-17					149.989	7.83947e-19					178.826	8.89514e-20					210.006	9.90614e-19
157.299	1.94127e-17					150.305	1.22614e-17					181.52	1.0888e-17					150.076	7.99249e-19					178.96	1.01374e-19					210.155	1.03983e-18
157.387	1.90287e-17					150.371	1.25321e-17					181.606	1.0763e-17					150.164	8.22831e-19					179.093	1.15421e-19					210.304	1.09065e-18
157.476	1.8669e-17					150.437	1.28037e-17					181.691	1.06349e-17					150.251	8.54687e-19					179.226	1.3126e-19					210.453	1.14304e-18
157.564	1.8332e-17					150.503	1.30764e-17					181.777	1.05038e-17					150.339	8.94851e-19					179.36	1.49073e-19					210.602	1.19693e-18
157.652	1.80162e-17					150.569	1.33499e-17					181.862	1.03698e-17					150.427	9.43388e-19					179.493	1.69055e-19					210.751	1.25226e-18
157.74	1.77202e-17					150.635	1.36245e-17					181.948	1.02329e-17					150.514	1.0004e-18					179.627	1.91418e-19					210.9	1.30897e-18
157.829	1.74424e-17					150.702	1.39e-17					182.033	1.00935e-17					150.602	1.06602e-18					179.76	2.16391e-19					211.049	1.36699e-18
157.917	1.71813e-17					150.768	1.41765e-17					182.119	9.95152e-18					150.69	1.1404e-18					179.893	2.44218e-19					211.199	1.42622e-18
158.005	1.69354e-17					150.834	1.4454e-17					182.204	9.80718e-18					150.777	1.22373e-18					180.027	2.75158e-19					211.348	1.48658e-18
158.093	1.67033e-17					150.9	1.47325e-17					182.29	9.66062e-18					150.865	1.31622e-18					180.16	3.09492e-19					211.497	1.54798e-18
158.182	1.64835e-17					150.966	1.50121e-17					182.375	9.51197e-18					150.953	1.4181e-18					180.293	3.47511e-19					211.646	1.61033e-18
158.27	1.62746e-17					151.032	1.52928e-17					182.46	9.3614e-18					151.04	1.5296e-18					180.427	3.8953e-19					211.795	1.67351e-18
158.358	1.60753e-17					151.098	1.55745e-17					182.546	9.20904e-18					151.128	1.65099e-18					180.56	4.35875e-19					211.944	1.73742e-18
158.446	1.58842e-17					151.164	1.58575e-17					182.631	9.05505e-18					151.215	1.78255e-18					180.694	4.86893e-19					212.093	1.80194e-18
158.535	1.57e-17					151.23	1.61416e-17					182.717	8.89959e-18					151.303	1.92453e-18					180.827	5.42944e-19					212.242	1.86695e-18
158.623	1.55217e-17					151.296	1.6427e-17					182.802	8.74281e-18					151.391	2.07723e-18					180.96	6.04405e-19					212.391	1.93233e-18
158.711	1.53479e-17					151.362	1.67136e-17					182.888	8.58487e-18					151.478	2.24092e-18					181.094	6.71667e-19					212.54	1.99795e-18
158.8	1.51777e-17					151.428	1.70016e-17					182.973	8.42593e-18					151.566	2.41589e-18					181.227	7.45137e-19					212.689	2.06367e-18
158.888	1.501e-17					151.494	1.7291e-17					183.059	8.26613e-18					151.654	2.60239e-18					181.36	8.25231e-19					212.838	2.12936e-18
158.976	1.48439e-17					151.56	1.75817e-17					183.144	8.10565e-18					151.741	2.8007e-18					181.494	9.1238e-19					212.988	2.19489e-18
159.064	1.46784e-17					151.626	1.78739e-17					183.23	7.94463e-18					151.829	3.01104e-18					181.627	1.00702e-18					213.137	2.26011e-18
159.153	1.45128e-17					151.692	1.81675e-17					183.315	7.78322e-18					151.917	3.23365e-18					181.761	1.10961e-18					213.286	2.32488e-18
159.241	1.43463e-17					151.758	1.84626e-17					183.401	7.62159e-18					152.004	3.46873e-18					181.894	1.22058e-18					213.435	2.38905e-18
159.329	1.41782e-17					151.824	1.87591e-17					183.486	7.45988e-18					152.092	3.71646e-18					182.027	1.34041e-18					213.584	2.45248e-18
159.417	1.4008e-17					151.891	1.90572e-17					183.572	7.29823e-18					152.179	3.97698e-18					182.161	1.46954e-18					213.733	2.51502e-18
159.506	1.3835e-17					151.957	1.93567e-17					183.657	7.1368e-18					152.267	4.2504e-18					182.294	1.60844e-18					213.882	2.57654e-18
159.594	1.36589e-17					152.023	1.96576e-17					183.743	6.97572e-18					152.355	4.53679e-18					182.427	1.75755e-18					214.031	2.63688e-18
159.682	1.34792e-17					152.089	1.996e-17					183.828	6.81514e-18					152.442	4.83619e-18					182.561	1.91732e-18					214.18	2.6959e-18
159.77	1.32956e-17					152.155	2.02637e-17					183.913	6.65519e-18					152.53	5.14859e-18					182.694	2.08819e-18					214.329	2.75347e-18
159.859	1.31077e-17					152.221	2.05687e-17					183.999	6.496e-18					152.618	5.47393e-18					182.828	2.27056e-18					214.478	2.80945e-18
159.947	1.29155e-17					152.287	2.0875e-17					184.084	6.33771e-18					152.705	5.8121e-18					182.961	2.46484e-18					214.627	2.8637e-18
160.035	1.27188e-17					152.353	2.11823e-17					184.17	6.18044e-18					152.793	6.16293e-18					183.094	2.67141e-18					214.777	2.91609e-18
160.124	1.25175e-17					152.419	2.14907e-17					184.255	6.02431e-18					152.88	6.5262e-18					183.228	2.89061e-18					214.926	2.9665e-18
160.212	1.23114e-17					152.485	2.18e-17					184.341	5.86943e-18					152.968	6.90163e-18					183.361	3.12278e-18					215.075	3.01481e-18
160.3	1.21008e-17					152.551	2.211e-17					184.426	5.71593e-18					153.056	7.28889e-18					183.494	3.36819e-18					215.224	3.0609e-18
160.388	1.18856e-17					152.617	2.24206e-17					184.512	5.56389e-18					153.143	7.68758e-18					183.628	3.6271e-18					215.373	3.10466e-18
160.477	1.16659e-17					152.683	2.27316e-17					184.597	5.41344e-18					153.231	8.09722e-18					183.761	3.89972e-18					215.522	3.146e-18
160.565	1.14419e-17					152.749	2.30427e-17					184.683	5.26467e-18					153.319	8.5173e-18					183.895	4.1862e-18					215.671	3.18482e-18
160.653	1.12139e-17					152.815	2.33539e-17					184.768	5.11767e-18					153.406	8.94722e-18					184.028	4.48665e-18					215.82	3.22103e-18
160.741	1.09819e-17					152.881	2.36647e-17					184.854	4.97252e-18					153.494	9.38632e-18					184.161	4.80113e-18					215.969	3.25456e-18
160.83	1.07464e-17					152.947	2.3975e-17					184.939	4.82932e-18					153.582	9.83388e-18					184.295	5.12963e-18					216.118	3.28532e-18
160.918	1.05075e-17					153.013	2.42845e-17					185.025	4.68814e-18					153.669	1.02891e-17					184.428	5.4721e-18					216.267	3.31326e-18
161.006	1.02657e-17					153.079	2.45929e-17					185.11	4.54906e-18					153.757	1.07512e-17					184.562	5.82839e-18					216.417	3.33834e-18
161.094	1.00212e-17					153.146	2.48998e-17					185.196	4.41214e-18					153.844	1.12192e-17					184.695	6.19832e-18					216.566	3.36049e-18
161.183	9.77444e-18					153.212	2.52049e-17					185.281	4.27745e-18					153.932	1.16921e-17					184.828	6.58161e-18					216.715	3.37969e-18
161.271	9.52578e-18					153.278	2.55079e-17					185.367	4.14504e-18					154.02	1.2169e-17					184.962	6.97792e-18					216.864	3.39592e-18
161.359	9.27561e-18					153.344	2.58083e-17					185.452	4.01498e-18					154.107	1.26488e-17					185.095	7.38684e-18					217.013	3.40916e-18
161.448	9.02434e-18					153.41	2.61059e-17					185.537	3.88731e-18					154.195	1.31303e-17					185.228	7.80788e-18					217.162	3.4194e-18
161.536	8.77239e-18					153.476	2.64001e-17					185.623	3.76207e-18					154.283	1.36125e-17					185.362	8.24046e-18					217.311	3.42665e-18
[truncated: 2,359 more rows]

## Sheet: Figure_S1
Na4Pyr3+
Data points										kinetic fits
[truncated: 109 more rows]

## Sheet: Figure_S2
Na2Pyr+
[truncated: 110 more rows]

## Sheet: Figure_S3
a)											b)						c)														d)
[truncated: 46 more rows]
